# Supplementary material for: A Genomics Based Discovery of Secondary Metabolite Biosynthetic Gene Clusters in Aspergillus ustus
Source: PLoS One. 2015 Feb 23;10(2):e0116089. doi: 10.1371/journal.pone.0116089 (PMC4338041; doi:10.1371/journal.pone.0116089)
Supplement: S1 Table — (XLSX) [file pone.0116089.s001.xlsx]

## Sheet: Sheet1
Species*	Number of proteins
Aspergillus acidus CBS 106.47	13530
Aspergillus aculeatus ATCC 16872	10828
Aspergillus brasiliensis CBS 101740	13000
Aspergillus carbonarius ITEM 5010	11656
Aspergillus clavatus NRRL 1	9121
Aspergillus flavus NRRL 3357	12604
Aspergillus fumigatus A1163	9911
Aspergillus fumigatus Af293	9784
Aspergillus glaucus CBS 516.65	11277
Aspergillus kawachii	11472
Aspergillus nidulans FGSC A4	10771
Aspergillus niger ATCC 1015	11102
Aspergillus niger CBS 513.88	14067
Aspergillus oryzae RIB40	11902
Aspergillus sydowii	13620
Aspergillus terreus NIH2624	10406
Aspergillus tubingensis CBS 134.48	12322
Aspergillus versicolor	13228
Aspergillus wentii DTO 134E9	12442
Aspergillus zonatus	11362
Neosartorya fischeri NRRL 181	10406
*: The predicted proteomes of selected Aspergillus species are downloaded from Aspgd (www.aspergillusgenome.org) in Nov 2013.
