# Supplementary material for: A Genomics Based Discovery of Secondary Metabolite Biosynthetic Gene Clusters in Aspergillus ustus
Source: PLoS One. 2015 Feb 23;10(2):e0116089. doi: 10.1371/journal.pone.0116089 (PMC4338041; doi:10.1371/journal.pone.0116089)
Supplement: S2 Table — (XLSX) [file pone.0116089.s002.xlsx]

## Sheet: Sheet1
group1*	Aspfo1_0050046	Aacu16872_024227	Aspbr1_0029767	Acar5010_207407	ACLA_090780	AFL2T_08228	AFUB_020810	Afu2g03740	Aspgl1_0119415	Aspka1_0175681	AN3812	An07g08320	AO090120000212	Aspsy1_0088759	ATEG_09516	Asptu1_0077442	Aspve1_0041916	Aspwe1_0112082	Aspzo1_0015664	NFIA_080550	39724-mRNA
group2	Aspfo1_0047933	Aacu16872_040847	Aspbr1_0045240	Acar5010_209389	ACLA_098430	AFL2T_08127	AFUB_096230	Afu6g02110	Aspgl1_0135418	Aspka1_0177949	AN8676	An12g08730	AO090120000095	Aspsy1_0397647	ATEG_07240	Asptu1_0047253	Aspve1_0153264	Aspwe1_0048479	Aspzo1_0136688	NFIA_048320	211390-mRNA
group3	Aspfo1_0142476	Aacu16872_037714	Aspbr1_0432024	Acar5010_210158	ACLA_042880	AFL2T_11911	AFUB_083750	Afu8g02840	Aspgl1_0118908	Aspka1_0181045	AN8874	An03g06950	AO090010000776	Aspsy1_0050790	ATEG_10398	Asptu1_0050267	Aspve1_0047618	Aspwe1_0046790	Aspzo1_0136164	NFIA_096530	213627-mRNA
group4	Aspfo1_0039263	Aacu16872_049801	Aspbr1_0051846	Acar5010_203536	ACLA_069470	AFL2T_05345	AFUB_026250	Afu2g10450	Aspgl1_0789976	Aspka1_0172359	AN5959	An02g06120	AO090011000595	Aspsy1_0078619	ATEG_01527	Asptu1_0053674	Aspve1_0129531	Aspwe1_0117421	Aspzo1_0117350	NFIA_085830	46999-mRNA
group5	Aspfo1_0043700	Aacu16872_043035	Aspbr1_0041745	Acar5010_202944	ACLA_025520	AFL2T_07771	AFUB_009410	Afu1g09970	Aspgl1_0026370	Aspka1_0179789	AN1270	An08g01790	AO090038000435	Aspsy1_0037945	ATEG_00190	Asptu1_0037436	Aspve1_0036961	Aspwe1_0057440	Aspzo1_0128141	NFIA_015650	208354-mRNA
group6	Aspfo1_0180369	Aacu16872_023838	Aspbr1_0114110	Acar5010_140195	ACLA_083400	AFL2T_09224	AFUB_074960	Afu6g09010	Aspgl1_0045198	Aspka1_0176199	AN1776	An11g06760	AO090001000577	Aspsy1_0053710	ATEG_06659	Asptu1_0044413	Aspve1_0037665	Aspwe1_0032500	Aspzo1_0133972	NFIA_054660	53002-mRNA
group7	Aspfo1_0049307	Aacu16872_040134	Aspbr1_0044677	Acar5010_206257	ACLA_029010	AFL2T_10303	AFUB_005990	Afu1g05620	Aspgl1_1188157	Aspka1_0173569	AN4086	An18g03300	AO090009000378	Aspsy1_0148400	ATEG_03065	Asptu1_0036866	Aspve1_0043524	Aspwe1_0037225	Aspzo1_0165768	NFIA_019130	211951-mRNA
group8	Aspfo1_0046037	Aacu16872_049758	Aspbr1_0043196	Acar5010_206678	ACLA_068930	AFL2T_05397	AFUB_025690	Afu2g09850	Aspgl1_0050161	Aspka1_0175307	AN6031	An16g05340	AO090011000650	Aspsy1_0045112	ATEG_04419	Asptu1_0042920	Aspve1_0040883	Aspwe1_0045095	Aspzo1_0132704	NFIA_085300	56395-mRNA
group9	Aspfo1_0125084	Aacu16872_042237	Aspbr1_0114670	Acar5010_204366	ACLA_034570	AFL2T_10968	AFUB_042440	Afu3g06610	Aspgl1_0149460	Aspka1_0175992	AN4775	An11g09690	AO090020000338	Aspsy1_0029782	ATEG_08757	Asptu1_0124052	Aspve1_0582820	Aspwe1_0042105	Aspzo1_0019543	NFIA_070640	56049-mRNA
group10	Aspfo1_0189409	Aacu16872_032976	Aspbr1_0078793	Acar5010_210964	ACLA_074530	AFL2T_03191	AFUB_031240	Afu2g15590	Aspgl1_0051661	Aspka1_0180691	AN7600	An15g05770	AO090012000271	Aspsy1_0046071	ATEG_02425	Asptu1_0033815	Aspve1_0152701	Aspwe1_0039142	Aspzo1_0127153	NFIA_090820	210274-mRNA
group11	Aspfo1_0146976	Aacu16872_050962	Aspbr1_0190943	Acar5010_204747	ACLA_081860	AFL2T_02791	AFUB_073670	Afu6g07710	Aspgl1_1301792	Aspka1_0174203	AN1917	An11g02540	AO090003000175	Aspsy1_0084361	ATEG_05896	Asptu1_0056719	Aspve1_0459071	Aspwe1_0055057	Aspzo1_0017686	NFIA_053380	208680-mRNA
group12	Aspfo1_0063161	Aacu16872_027973	Aspbr1_0044979	Acar5010_205761	ACLA_088680	AFL2T_02875	AFUB_072830	Afu6g06900	Aspgl1_0264636	Aspka1_0180283	AN5740	An18g05980	AO090003000071	Aspsy1_0149945	ATEG_02915	Asptu1_0112247	Aspve1_0042450	Aspwe1_0107544	Aspzo1_0141070	NFIA_052550	56836-mRNA
group13	Aspfo1_0631811	Aacu16872_032309	Aspbr1_0289438	Acar5010_134071	ACLA_072750	AFL2T_06511	AFUB_030370	Afu2g14730	Aspgl1_0125554	Aspka1_0180533	AN7547	An15g03580	AO090026000806	Aspsy1_0090182	ATEG_07815	Asptu1_0132015	Aspve1_0085807	Aspwe1_0176535	Aspzo1_0067303	NFIA_089960	182683-mRNA
group14	Aspfo1_0038897	Aacu16872_051034	Aspbr1_0145377	Acar5010_203472	ACLA_069950	AFL2T_06736	AFUB_026750	Afu2g10980	Aspgl1_0049184	Aspka1_0172600	AN5912	An02g02880	AO090026000550	Aspsy1_0044885	ATEG_01480	Asptu1_0038991	Aspve1_0190796	Aspwe1_0044197	Aspzo1_0132852	NFIA_086280	36776-mRNA
group15	Aspfo1_0124225	Aacu16872_028722	Aspbr1_0124233	Acar5010_208463	ACLA_010900	AFL2T_10748	AFUB_057190	Afu5g09640	Aspgl1_0134287	Aspka1_0176392	AN8797	An07g03220	AO090020000593	Aspsy1_0159449	ATEG_06487	Asptu1_0735937	Aspve1_0141277	Aspwe1_0100097	Aspzo1_0093088	NFIA_077670	209757-mRNA
group16	Aspfo1_0296420	Aacu16872_044364	Aspbr1_0180725	Acar5010_205898	ACLA_014450	AFL2T_06612	AFUB_058940	Afu5g11370	Aspgl1_0039856	Aspka1_0180179	AN0164	An18g04600	AO090026000701	Aspsy1_0054991	ATEG_07731	Asptu1_0025895	Aspve1_0048418	Aspwe1_0442719	Aspzo1_0126849	NFIA_075890	212076-mRNA
group17	Aspfo1_0065154	Aacu16872_062295	Aspbr1_0121891	Acar5010_202347	ACLA_086200	AFL2T_02575	AFUB_001790	Afu6g12950	Aspgl1_0129599	Aspka1_0178154	AN5523	An08g10510	AO090003000417	Aspsy1_0149182	ATEG_03327	Asptu1_0302802	Aspve1_0053303	Aspwe1_0099274	Aspzo1_0150082	NFIA_058890	55704-mRNA
group18	Aspfo1_0048259	Aacu16872_047259	Aspbr1_0036029	Acar5010_212329	ACLA_054540	AFL2T_05113	AFUB_099120	Afu4g03900	Aspgl1_0046672	Aspka1_0177398	AN7111	An14g00990	AO090011000326	Aspsy1_0060606	ATEG_02221	Asptu1_0157874	Aspve1_0336415	Aspwe1_0614846	Aspzo1_0066013	NFIA_029500	201398-mRNA
group19	Aspfo1_0069764	Aacu16872_038342	Aspbr1_0174401	Acar5010_202626	ACLA_022400	AFL2T_03472	AFUB_012550	Afu1g13070	Aspgl1_0038531	Aspka1_0178765	AN0647	An08g06060	AO090012000583	Aspsy1_0171823	ATEG_00502	Asptu1_0026513	Aspve1_0078538	Aspwe1_0154848	Aspzo1_0022631	NFIA_012450	38235-mRNA
group20	Aspfo1_0134734	Aacu16872_057078	Aspbr1_0124984	Acar5010_206717	ACLA_069370	AFL2T_05356	AFUB_026150	Afu2g10340	Aspgl1_0050773	Aspka1_0175259	AN5950	An16g04650	AO090011000604	Aspsy1_0956729	ATEG_04472	Asptu1_0190341	Aspve1_0052190	Aspwe1_0044113	Aspzo1_0132757	NFIA_085740	53586-mRNA
group21	Aspfo1_0133402	Aacu16872_031243	Aspbr1_0125405	Acar5010_206582	ACLA_058760	AFL2T_00611	AFUB_082200	Afu8g05330	Aspgl1_0125322	Aspka1_0179478	AN1524	An16g07400	AO090005000616	Aspsy1_0028701	ATEG_04768	Asptu1_0056068	Aspve1_0024791	Aspwe1_0119636	Aspzo1_0133104	NFIA_098080	214561-mRNA
group22	Aspfo1_0030197	Aacu16872_042717	Aspbr1_0192017	Acar5010_203957	ACLA_002700	AFL2T_09775	AFUB_050980	Afu5g02450	Aspgl1_0129076	Aspka1_0174749	AN8012	An02g10350	AO090102000358	Aspsy1_0091899	ATEG_09210	Asptu1_0119649	Aspve1_0175506	Aspwe1_0052949	Aspzo1_0013755	NFIA_039630	55618-mRNA
group23	Aspfo1_0129084	Aacu16872_038728	Aspbr1_0026611	Acar5010_203640	ACLA_039260	AFL2T_02320	AFUB_037810	Afu3g11360	Aspgl1_0168818	Aspka1_0179078	AN2907	An02g07120	AO090003000689	Aspsy1_0042675	ATEG_04671	Asptu1_0054890	Aspve1_0128177	Aspwe1_0104069	Aspzo1_0056266	NFIA_065940	197459-mRNA
group24	Aspfo1_0205278	Aacu16872_028116	Aspbr1_0121608	Acar5010_202917	ACLA_025200	AFL2T_07735	AFUB_009760	Afu1g10350	Aspgl1_0407270	Aspka1_0179754	AN1246	An08g02260	AO090038000395	Aspsy1_0037975	ATEG_00224	Asptu1_0113793	Aspve1_0049503	Aspwe1_0103025	Aspzo1_0156751	NFIA_015330	208318-mRNA
group25	Aspfo1_0132879	Aacu16872_039731	Aspbr1_0196474	Acar5010_205460	ACLA_049670	AFL2T_01880	AFUB_067570	Afu4g10470	Aspgl1_0115614	Aspka1_0173235	AN1989	An04g06200	AO090003001164	Aspsy1_0053926	ATEG_00907	Asptu1_0058387	Aspve1_0123527	Aspwe1_0034126	Aspzo1_0135504	NFIA_105600	57343-mRNA
group26	Aspfo1_0048511	Aacu16872_051182	Aspbr1_0036265	Acar5010_209610	ACLA_055550	AFL2T_09678	AFUB_100060	Afu4g03070	Aspgl1_0042219	Aspka1_0177205	AN2482	An14g03200	AO090102000248	Aspsy1_0208544	ATEG_04814	Asptu1_0049269	Aspve1_0046017	Aspwe1_0043509	Aspzo1_0126630	NFIA_030380	211092-mRNA
group27	Aspfo1_0164625	Aacu16872_049665	Aspbr1_0078484	Acar5010_133480	ACLA_080700	AFL2T_05527	AFUB_024770	Afu2g08860	Aspgl1_0046057	Aspka1_0176689	AN6111	An12g04560	AO090011000812	Aspsy1_0151449	ATEG_09727	Asptu1_0179152	Aspve1_0052350	Aspwe1_0119483	Aspzo1_0126439	NFIA_084440	49678-mRNA
group28	Aspfo1_0056743	Aacu16872_028735	Aspbr1_0054300	Acar5010_208444	ACLA_011200	AFL2T_10785	AFUB_056900	Afu5g09360	Aspgl1_0128885	Aspka1_0176418	AN8820	An07g03620	AO090020000552	Aspsy1_0159132	ATEG_06515	Asptu1_0057630	Aspve1_0088217	Aspwe1_0102085	Aspzo1_0150643	NFIA_077970	181434-mRNA
group29	Aspfo1_0206623	Aacu16872_032338	Aspbr1_0059151	Acar5010_205642	ACLA_076080	AFL2T_09558	AFUB_032770	Afu2g17110	Aspgl1_0116631	Aspka1_0181236	AN7254	An04g09170	AO090102000107	Aspsy1_0027179	ATEG_10033	Asptu1_0192774	Aspve1_0123020	Aspwe1_0171113	Aspzo1_0134326	NFIA_092420	205183-mRNA
group30	Aspfo1_0059050	Aacu16872_028098	Aspbr1_0053918	Acar5010_202824	ACLA_024250	AFL2T_07647	AFUB_010850	Afu1g11420	Aspgl1_0128286	Aspka1_0179661	AN1158	An08g03530	AO090038000283	Aspsy1_0083584	ATEG_00332	Asptu1_0111979	Aspve1_0121748	Aspwe1_0110808	Aspzo1_0057877	NFIA_014160	198713-mRNA
group31	Aspfo1_0044796	Aacu16872_041339	Aspbr1_0126770	Acar5010_205050	ACLA_046130	AFL2T_04713	AFUB_063920	Afu4g06850	Aspgl1_0043575	Aspka1_0172840	AN4397	An04g01370	AO090023000899	Aspsy1_0094959	ATEG_05546	Asptu1_0127315	Aspve1_0063338	Aspwe1_0146499	Aspzo1_0071435	NFIA_109390	190481-mRNA
group32	Aspfo1_0139348	Aacu16872_026513	Aspbr1_0024913	Acar5010_209718	ACLA_016530	AFL2T_08510	AFUB_061240	Afu5g13540	Aspgl1_0135057	Aspka1_0180944	AN12408	An14g05020	AO090113000014	Aspsy1_0027471	ATEG_06153	Asptu1_0132872	Aspve1_0122251	Aspwe1_0738550	Aspzo1_0162969	NFIA_073510	56607-mRNA
group33	Aspfo1_0202272	Aacu16872_059921	Aspbr1_0193598	Acar5010_135283	ACLA_031980	AFL2T_00834	AFUB_002800	Afu1g02410	Aspgl1_0033641	Aspka1_0173735	AN0327	An01g05780	AO090005001670	Aspsy1_0055158	ATEG_04849	Asptu1_0188261	Aspve1_0048581	Aspwe1_0169659	Aspzo1_0019663	NFIA_022190	51934-mRNA
group34	Aspfo1_0052266	Aacu16872_045305	Aspbr1_0040854	Acar5010_202306	ACLA_085830	AFL2T_02618	AFUB_078580	Afu6g12580	Aspgl1_0152580	Aspka1_0178189	AN3695	An06g01760	AO090003000371	Aspsy1_0088625	ATEG_03262	Asptu1_0053079	Aspve1_0042063	Aspwe1_0166402	Aspzo1_0140113	NFIA_058540	207673-mRNA
group35	Aspfo1_0031507	Aacu16872_038276	Aspbr1_0064244	Acar5010_202542	ACLA_021660	AFL2T_03397	AFUB_013260	Afu1g13780	Aspgl1_0032037	Aspka1_0177687	AN0734	An08g06940	AO090012000496	Aspsy1_0145777	ATEG_00587	Asptu1_0198128	Aspve1_0036261	Aspwe1_0183211	Aspzo1_0128593	NFIA_011730	207921-mRNA
group36	Aspfo1_0624989	Aacu16872_045955	Aspbr1_0200502	Acar5010_211011	ACLA_074930	AFL2T_03137	AFUB_031640	Afu2g15960	Aspgl1_0031698	Aspka1_0181750	AN2155	An15g06290	AO090012000208	Aspsy1_0054391	ATEG_02348	Asptu1_0048151	Aspve1_0038606	Aspwe1_0153508	Aspzo1_0012021	NFIA_091220	53510-mRNA
group37	Aspfo1_0083469	Aacu16872_027883	Aspbr1_0129036	Acar5010_205746	ACLA_088550	AFL2T_02890	AFUB_072700	Afu6g06770	Aspgl1_0115259	Aspka1_0180296	AN5746	An18g06250	AO090003000055	Aspsy1_0088270	ATEG_02902	Asptu1_0037186	Aspve1_0042462	Aspwe1_0038353	Aspzo1_0014919	NFIA_052420	202692-mRNA
group38	Aspfo1_0207149	Aacu16872_043933	Aspbr1_0152915	Acar5010_167697	ACLA_037330	AFL2T_01216	AFUB_039610	Afu3g09560	Aspgl1_0045830	Aspka1_0175140	AN3067	An16g03060	AO090005001292	Aspsy1_0173502	ATEG_01538	Asptu1_0122782	Aspve1_0128834	Aspwe1_0104618	Aspzo1_0057001	NFIA_067730	53636-mRNA
group39	Aspfo1_0127725	Aacu16872_038602	Aspbr1_0038309	Acar5010_203836	ACLA_040530	AFL2T_03717	AFUB_036480	Afu3g12690	Aspgl1_0072596	Aspka1_0174882	AN3112	An02g08660	AO090012000855	Aspsy1_0146830	ATEG_04128	Asptu1_0120157	Aspve1_0127444	Aspwe1_0105676	Aspzo1_0144858	NFIA_064610	197593-mRNA
group40	Aspfo1_0164122	Aacu16872_054058	Aspbr1_0209585	Acar5010_409523	ACLA_095810	AFL2T_05718	AFUB_093560	Afu6g04730	Aspgl1_0037756	Aspka1_0182432	AN6541	An15g00570	AO090701000066	Aspsy1_0062677	ATEG_06974	Asptu1_0130857	Aspve1_0136846	Aspwe1_0126959	Aspzo1_0135817	NFIA_051280	53390-mRNA
group41	Aspfo1_0137838	Aacu16872_056837	Aspbr1_0136001	Acar5010_408483	ACLA_080560	AFL2T_05546	AFUB_024620	Afu2g08700	Aspgl1_0169645	Aspka1_0176658	AN6124	An12g04050	AO090011000835	Aspsy1_0031450	ATEG_09704	Asptu1_0129112	Aspve1_0886551	Aspwe1_0044976	Aspzo1_0056677	NFIA_084300	42449-mRNA
group42	Aspfo1_0216870	Aacu16872_028647	Aspbr1_0174903	Acar5010_202932	ACLA_025340	AFL2T_07751	AFUB_009610	Afu1g10200	Aspgl1_0151053	Aspka1_0179770	AN1259	An08g02000	AO090038000411	Aspsy1_0142642	ATEG_00211	Asptu1_0037465	Aspve1_0036946	Aspwe1_0036543	Aspzo1_0089004	NFIA_015450	38526-mRNA
group43	Aspfo1_0127177	Aacu16872_044085	Aspbr1_0191860	Acar5010_204092	ACLA_036580	AFL2T_01320	AFUB_040500	Afu3g08600	Aspgl1_0085511	Aspka1_0174611	AN2992	An02g12320	AO090005001412	Aspsy1_0764509	ATEG_01610	Asptu1_0042037	Aspve1_0051354	Aspwe1_0173385	Aspzo1_0014747	NFIA_068530	52431-mRNA
group44	Aspfo1_0050170	Aacu16872_040307	Aspbr1_0042714	Acar5010_207490	ACLA_088960	AFL2T_01479	AFUB_073100	Afu6g07160	Aspgl1_0232737	Aspka1_0175748	AN5151	An07g09280	AO090005001584	Aspsy1_0033448	ATEG_03715	Asptu1_0045797	Aspve1_0045755	Aspwe1_0028263	Aspzo1_1844885	NFIA_052810	180585-mRNA
group45	Aspfo1_0129371	Aacu16872_020152	Aspbr1_0118888	Acar5010_207896	ACLA_020640	AFL2T_02494	AFUB_014280	Afu1g14730	Aspgl1_0118450	Aspka1_0176935	AN0814	An01g12750	AO090003000500	Aspsy1_0279541	ATEG_00689	Asptu1_0550868	Aspve1_0122190	Aspwe1_0171791	Aspzo1_0068817	NFIA_010670	205501-mRNA
group46	Aspfo1_0079558	Aacu16872_052176	Aspbr1_0041816	Acar5010_126144	ACLA_025940	AFL2T_03779	AFUB_009010	Afu1g09560	Aspgl1_0067052	Aspka1_0177725	AN1335	An08g01150	AO090012000914	Aspsy1_0139402	ATEG_04225	Asptu1_0138979	Aspve1_0119905	Aspwe1_0048854	Aspzo1_0149114	NFIA_016050	47711-mRNA
group47	Aspfo1_0128266	Aacu16872_038639	Aspbr1_0117328	Acar5010_402578	ACLA_040170	AFL2T_00724	AFUB_036860	Afu3g12300	Aspgl1_0144277	Aspka1_0179177	AN5014	An02g08080	AO090005000737	Aspsy1_0066861	ATEG_04158	Asptu1_0074764	Aspve1_0051523	Aspwe1_0128673	Aspzo1_0088369	NFIA_064990	197559-mRNA
group48	Aspfo1_0130967	Aacu16872_050384	Aspbr1_0029199	Acar5010_212388	ACLA_026150	AFL2T_01483	AFUB_008750	Afu1g09330	Aspgl1_0128368	Aspka1_0177752	AN10182	An08g00880	AO090005001590	Aspsy1_0140101	ATEG_08559	Asptu1_0113035	Aspve1_0119279	Aspwe1_0168530	Aspzo1_0975393	NFIA_016300	208447-mRNA
group49	Aspfo1_0201806	Aacu16872_034317	Aspbr1_0116210	Acar5010_138010	ACLA_073930	AFL2T_07022	AFUB_029340	Afu2g13710	Aspgl1_0170043	Aspka1_0172405	AN2414	An02g05470	AO090026000229	Aspsy1_0338428	ATEG_01355	Asptu1_0165805	Aspve1_0125915	Aspwe1_0119802	Aspzo1_0132214	NFIA_088890	206795-mRNA
group50	Aspfo1_0146878	Aacu16872_050968	Aspbr1_0190948	Acar5010_042539	ACLA_081910	AFL2T_02797	AFUB_073720	Afu6g07760	Aspgl1_0045019	Aspka1_0174198	AN1922	An11g02610	AO090003000166	Aspsy1_0139599	ATEG_05888	Asptu1_0056724	Aspve1_0080096	Aspwe1_0046073	Aspzo1_0134120	NFIA_053430	55956-mRNA
group51	Aspfo1_0055353	Aacu16872_051677	Aspbr1_0192675	Acar5010_203188	ACLA_071910	AFL2T_06927	AFUB_028720	Afu2g13090	Aspgl1_0157043	Aspka1_0172677	AN6252	An02g01800	AO090026000333	Aspsy1_0045458	ATEG_01278	Asptu1_0187523	Aspve1_0041183	Aspwe1_0175706	Aspzo1_0132146	NFIA_088270	52135-mRNA
group52	Aspfo1_0051101	Aacu16872_047793	Aspbr1_0045733	Acar5010_208833	ACLA_002070	AFL2T_09892	AFUB_051590	Afu5g03080	Aspgl1_0173787	Aspka1_0178504	AN8182	An09g05260	AO090102000511	Aspsy1_0050634	ATEG_09289	Asptu1_0136068	Aspve1_0143193	Aspwe1_0042998	Aspzo1_0129290	NFIA_039030	212490-mRNA
group53	Aspfo1_0051097	Aacu16872_055133	Aspbr1_0045728	Acar5010_208836	ACLA_002020	AFL2T_09897	AFUB_051640	Afu5g03130	Aspgl1_0128785	Aspka1_0178500	AN8187	An09g05300	AO090102000516	Aspsy1_0036101	ATEG_09293	Asptu1_0051114	Aspve1_0142812	Aspwe1_0053036	Aspzo1_0129286	NFIA_038980	212484-mRNA
group54	Aspfo1_0134834	Aacu16872_038416	Aspbr1_0196235	Acar5010_206933	ACLA_003320	AFL2T_01742	AFUB_050460	Afu5g01940	Aspgl1_0040479	Aspka1_0175024	AN8038	An16g01800	AO090003001325	Aspsy1_0156729	ATEG_09814	Asptu1_0055669	Aspve1_0140018	Aspwe1_0052901	Aspzo1_0135419	NFIA_040180	53682-mRNA
group55	Aspfo1_0042789	Aacu16872_049388	Aspbr1_0115671	Acar5010_203669	ACLA_039570	AFL2T_02285	AFUB_037500	Afu3g11690	Aspgl1_0034312	Aspka1_0179108	AN2875	An02g07470	AO090003000725	Aspsy1_0148295	ATEG_04703	Asptu1_0054918	Aspve1_0189032	Aspwe1_0057771	Aspzo1_0056801	NFIA_065640	55586-mRNA
group56	Aspfo1_0042201	Aacu16872_061222	Aspbr1_0116830	Acar5010_204126	ACLA_035760	AFL2T_10908	AFUB_041280	Afu3g07830	Aspgl1_0047272	Aspka1_0174583	AN2918	An02g12750	AO090020000413	Aspsy1_0042656	ATEG_01696	Asptu1_0145653	Aspve1_0039592	Aspwe1_0157550	Aspzo1_0014335	NFIA_069330	52441-mRNA
group57	Aspfo1_0031060	Aacu16872_040233	Aspbr1_0194926	Acar5010_203020	ACLA_026050	AFL2T_03791	AFUB_008900	Afu1g09450	Aspgl1_0047896	Aspka1_0177742	AN1344	An08g00980	AO090012000928	Aspsy1_0025402	ATEG_08568	Asptu1_0037340	Aspve1_0049607	Aspwe1_0048840	Aspzo1_0128073	NFIA_016160	38610-mRNA
group58	Aspfo1_0040806	Aacu16872_029012	Aspbr1_0175619	Acar5010_406621	ACLA_011340	AFL2T_10811	AFUB_056770	Afu5g09230	Aspgl1_0048452	Aspka1_0176433	AN0240	An07g03850	AO090020000520	Aspsy1_0055064	ATEG_06544	Asptu1_0057642	Aspve1_0078021	Aspwe1_0167707	Aspzo1_0130421	NFIA_078100	209713-mRNA
group59	Aspfo1_0127835	Aacu16872_029572	Aspbr1_0168694	Acar5010_204127	ACLA_035750	AFL2T_10907	AFUB_041290	Afu3g07820	Aspgl1_0047271	Aspka1_0174582	AN2917	An02g12760	AO090020000414	Aspsy1_0087430	ATEG_01695	Asptu1_0029353	Aspve1_0081761	Aspwe1_0041950	Aspzo1_0130133	NFIA_069340	52442-mRNA
group60	Aspfo1_0031375	Aacu16872_038399	Aspbr1_0122829	Acar5010_202672	ACLA_022950	AFL2T_07457	AFUB_012000	Afu1g12530	Aspgl1_0133799	Aspka1_0178705	AN1037	An08g05160	AO090001000224	Aspsy1_0038301	ATEG_00444	Asptu1_0111760	Aspve1_0036663	Aspwe1_0501628	Aspzo1_0149325	NFIA_013020	208078-mRNA
group61	Aspfo1_0156010	Aacu16872_056360	Aspbr1_0038189	Acar5010_203916	ACLA_041460	AFL2T_03631	AFUB_035300	Afu3g13900	Aspgl1_0039306	Aspka1_0174794	AN3150	An02g09720	AO090012000764	Aspsy1_0087136	ATEG_04041	Asptu1_0055113	Aspve1_0081471	Aspwe1_0170030	Aspzo1_0135207	NFIA_063370	52373-mRNA
group62	Aspfo1_0049297	Aacu16872_052977	Aspbr1_0044667	Acar5010_206265	ACLA_014630	AFL2T_06634	AFUB_059130	Afu5g11560	Aspgl1_0052622	Aspka1_0173560	AN0140	An18g03200	AO090026000672	Aspsy1_0027675	ATEG_02115	Asptu1_0036858	Aspve1_0122758	Aspwe1_0108933	Aspzo1_0126871	NFIA_075710	56775-mRNA
group63	Aspfo1_0136639	Aacu16872_039164	Aspbr1_0047869	Acar5010_210335	ACLA_080990	AFL2T_05498	AFUB_025060	Afu2g09180	Aspgl1_0057319	Aspka1_0176718	AN6080	An12g04830	AO090011000777	Aspsy1_0045171	ATEG_09860	Asptu1_0069175	Aspve1_0071458	Aspwe1_0045017	Aspzo1_0126470	NFIA_084710	42383-mRNA
group64	Aspfo1_0140822	Aacu16872_024504	Aspbr1_0195651	Acar5010_207545	ACLA_027210	AFL2T_03851	AFUB_007730	Afu1g07380	Aspgl1_0115731	Aspka1_0175813	AN5134	An07g09920	AO090012000988	Aspsy1_0156917	ATEG_10174	Asptu1_0192663	Aspve1_0032696	Aspwe1_0111297	Aspzo1_0018937	NFIA_017350	209263-mRNA
group65	Aspfo1_0064688	Aacu16872_054220	Aspbr1_0199072	Acar5010_153511	ACLA_010470	AFL2T_05877	AFUB_054770	Afu5g07210	Aspgl1_0144193	Aspka1_0180004	AN2229	An17g00630	AO090701000235	Aspsy1_0084922	ATEG_09331	Asptu1_0666595	Aspve1_0050611	Aspwe1_0023538	Aspzo1_0129236	NFIA_080050	213962-mRNA
group66	Aspfo1_0127652	Aacu16872_056385	Aspbr1_0385947	Acar5010_203897	ACLA_041080	AFL2T_03660	AFUB_035830	Afu3g13380	Aspgl1_0138799	Aspka1_0174826	AN3169	An02g09240	AO090012000798	Aspsy1_0056117	ATEG_04065	Asptu1_0119627	Aspve1_0531420	Aspwe1_0130279	Aspzo1_0071800	NFIA_063980	52363-mRNA
group67	Aspfo1_0044760	Aacu16872_025374	Aspbr1_0044346	Acar5010_212184	ACLA_045900	AFL2T_04738	AFUB_063700	Afu4g06620	Aspgl1_0143681	Aspka1_0172810	AN4376	An04g00990	AO090023000923	Aspsy1_0162976	ATEG_05563	Asptu1_0046925	Aspve1_0043241	Aspwe1_0102820	Aspzo1_0153652	NFIA_109570	203758-mRNA
group68	Aspfo1_0079952	Aacu16872_038227	Aspbr1_0149099	Acar5010_202495	ACLA_084940	AFL2T_04327	AFUB_077290	Afu6g11270	Aspgl1_0041758	Aspka1_0173249	AN0571	An08g07470	AO090023000485	Aspsy1_0086208	ATEG_05042	Asptu1_0186934	Aspve1_0036038	Aspwe1_0027108	Aspzo1_0017921	NFIA_056970	207864-mRNA
group69	Aspfo1_0268524	Aacu16872_042527	Aspbr1_0040283	Acar5010_206117	ACLA_029610	AFL2T_02218	AFUB_005400	Afu1g05040	Aspgl1_0121440	Aspka1_0178876	AN2731	An01g04280	AO090003000801	Aspsy1_0059516	ATEG_02574	Asptu1_0028017	Aspve1_0133629	Aspwe1_0049611	Aspzo1_0063842	NFIA_019700	206125-mRNA
group70	Aspfo1_0139010	Aacu16872_035328	Aspbr1_0035935	Acar5010_211102	ACLA_053810	AFL2T_12439	AFUB_098460	Afu4g04550	Aspgl1_0035326	Aspka1_0177469	AN6993	An14g00280	AO090206000037	Aspsy1_0429883	ATEG_02747	Asptu1_0195411	Aspve1_0065423	Aspwe1_0114905	Aspzo1_0132428	NFIA_028810	210854-mRNA
group71	Aspfo1_0057158	Aacu16872_058635	Aspbr1_0191115	Acar5010_204631	ACLA_089740	AFL2T_02686	AFUB_021940	Afu2g04910	Aspgl1_0033794	Aspka1_0174028	AN2085	An11g04620	AO090003000295	Aspsy1_0138895	ATEG_06012	Asptu1_0044216	Aspve1_0186205	Aspwe1_0177249	Aspzo1_0128786	NFIA_081640	208805-mRNA
group72	Aspfo1_0050621	Aacu16872_036567	Aspbr1_0046762	Acar5010_210010	ACLA_012400	AFL2T_06308	AFUB_055650	Afu5g08120	Aspgl1_0051820	Aspka1_0181519	AN7722	An03g04330	AO090701000729	Aspsy1_0153623	ATEG_08315	Asptu1_0049943	Aspve1_0660464	Aspwe1_0035149	Aspzo1_0071346	NFIA_079180	50689-mRNA
group73	Aspfo1_0155633	Aacu16872_052773	Aspbr1_0116002	Acar5010_204058	ACLA_036260	AFL2T_01349	AFUB_040810	Afu3g08290	Aspgl1_0179995	Aspka1_0174640	AN10351	An02g11940	AO090005001447	Aspsy1_0087371	ATEG_01639	Asptu1_0118261	Aspve1_0126534	Aspwe1_0112467	Aspzo1_0061744	NFIA_068830	52421-mRNA
group74	Aspfo1_0197542	Aacu16872_034065	Aspbr1_0184765	Acar5010_133819	ACLA_008800	AFL2T_10028	AFUB_053060	Afu5g05500	Aspgl1_0041504	Aspka1_0180154	AN8866	An17g02330	AO090009000711	Aspsy1_0159575	ATEG_09478	Asptu1_0122288	Aspve1_0345161	Aspwe1_0034810	Aspzo1_0129063	NFIA_037560	57311-mRNA
group75	Aspfo1_0138974	Aacu16872_035359	Aspbr1_0165402	Acar5010_211196	ACLA_054780	AFL2T_05077	AFUB_099400	Afu4g03630	Aspgl1_0117822	Aspka1_0177340	AN7146	An14g01590	AO090011000289	Aspsy1_0048891	ATEG_02172	Asptu1_0341321	Aspve1_0046112	Aspwe1_0114601	Aspzo1_0221566	NFIA_029790	56548-mRNA
group76	Aspfo1_0202394	Aacu16872_026843	Aspbr1_0120567	Acar5010_206096	ACLA_029700	AFL2T_02177	AFUB_005310	Afu1g04940	Aspgl1_0056169	Aspka1_0178889	AN0411	An01g04040	AO090003000842	Aspsy1_0143455	ATEG_02597	Asptu1_0054094	Aspve1_0119205	Aspwe1_0037508	Aspzo1_0131408	NFIA_019790	206151-mRNA
group77	Aspfo1_0052592	Aacu16872_043848	Aspbr1_0114442	Acar5010_156955	ACLA_090310	AFL2T_02767	AFUB_021290	Afu2g04220	Aspgl1_0044947	Aspka1_0174235	AN1897	An11g02180	AO090003000210	Aspsy1_0039009	ATEG_05923	Asptu1_0124345	Aspve1_0125252	Aspwe1_0055073	Aspzo1_0134162	NFIA_081010	38851-mRNA
group78	Aspfo1_0134815	Aacu16872_030206	Aspbr1_0196095	Acar5010_206789	ACLA_037800	AFL2T_02481	AFUB_039210	Afu3g09960	Aspgl1_0034520	Aspka1_0175182	AN4991	An16g03650	AO090003000518	Aspsy1_0056430	ATEG_04518	Asptu1_0190266	Aspve1_0126646	Aspwe1_0103559	Aspzo1_0385474	NFIA_067330	53621-mRNA
group79	Aspfo1_0038969	Aacu16872_051734	Aspbr1_0026874	Acar5010_203416	ACLA_070470	AFL2T_06785	AFUB_027260	Afu2g11510	Aspgl1_0049112	Aspka1_0172550	AN5865	An02g03520	AO090026000495	Aspsy1_0044818	ATEG_01426	Asptu1_0039064	Aspve1_0190662	Aspwe1_0161635	Aspzo1_0065922	NFIA_086760	36826-mRNA
group80	Aspfo1_0043973	Aacu16872_028633	Aspbr1_0122169	Acar5010_202728	ACLA_023300	AFL2T_07551	AFUB_011640	Afu1g12170	Aspgl1_0051021	Aspka1_0178653	AN1084	An08g04470	AO090001000327	Aspsy1_0127080	ATEG_00416	Asptu1_0139419	Aspve1_0036726	Aspwe1_0027933	Aspzo1_0128378	NFIA_013340	52705-mRNA
group81	Aspfo1_0059200	Aacu16872_020526	Aspbr1_0194556	Acar5010_202636	ACLA_022500	AFL2T_03484	AFUB_012440	Afu1g12960	Aspgl1_0050902	Aspka1_0178753	AN1019	An08g05870	AO090012000597	Aspsy1_0255975	ATEG_00491	Asptu1_0037875	Aspve1_0159510	Aspwe1_0109736	Aspzo1_0156939	NFIA_012590	55773-mRNA
group82	Aspfo1_0120847	Aacu16872_038797	Aspbr1_0117945	Acar5010_126649	ACLA_038510	AFL2T_02393	AFUB_038540	Afu3g10620	Aspgl1_1379436	Aspka1_0172353	AN4928	An02g06230	AO090003000606	Aspsy1_0042980	ATEG_04591	Asptu1_0115051	Aspve1_0127421	Aspwe1_0104684	Aspzo1_0127606	NFIA_066670	206867-mRNA
group83	Aspfo1_0141958	Aacu16872_058245	Aspbr1_0195684	Acar5010_207592	ACLA_026870	AFL2T_03882	AFUB_008050	Afu1g07720	Aspgl1_1490164	Aspka1_0175845	AN5102	An07g10400	AO090012001024	Aspsy1_0156192	ATEG_10224	Asptu1_0127125	Aspve1_0087724	Aspwe1_0749004	Aspzo1_0135696	NFIA_017010	181280-mRNA
group84	Aspfo1_0202162	Aacu16872_048312	Aspbr1_0027786	Acar5010_168418	ACLA_050920	AFL2T_02002	AFUB_068880	Afu4g11880	Aspgl1_0075845	Aspka1_0173844	AN5530	An01g07170	AO090003001026	Aspsy1_0088503	ATEG_03877	Asptu1_0188152	Aspve1_0084162	Aspwe1_0022709	Aspzo1_0140304	NFIA_104350	46576-mRNA
group85	Aspfo1_0177255	Aacu16872_047124	Aspbr1_0119557	Acar5010_207185	ACLA_032770	AFL2T_00897	AFUB_002150	Afu1g01750	Aspgl1_0120960	Aspka1_0173797	AN0380	An01g06470	AO090005000919	Aspsy1_0086004	ATEG_04919	Asptu1_0166504	Aspve1_0058403	Aspwe1_0103936	Aspzo1_0098871	NFIA_022890	51914-mRNA
group86	Aspfo1_0140517	Aacu16872_040162	Aspbr1_0677476	Acar5010_514358	ACLA_028730	AFL2T_10330	AFUB_006190	Afu1g05800	Aspgl1_0121911	Aspka1_0173603	AN4189	An18g03740	AO090009000347	Aspsy1_0154664	ATEG_03041	Asptu1_0114311	Aspve1_0138223	Aspwe1_0050051	Aspzo1_0131156	NFIA_018920	211983-mRNA
group87	Aspfo1_0063147	Aacu16872_027789	Aspbr1_0128276	Acar5010_205815	ACLA_027710	AFL2T_09131	AFUB_007240	Afu1g06860	Aspgl1_0041610	Aspka1_0180269	AN5722	An18g05890	AO090001000488	Aspsy1_0043711	ATEG_02932	Asptu1_0037141	Aspve1_0042430	Aspwe1_0058521	Aspzo1_0130993	NFIA_017830	212197-mRNA
group88	Aspfo1_0032788	Aacu16872_057036	Aspbr1_0043188	Acar5010_047431	ACLA_068850	AFL2T_05405	AFUB_025630	Afu2g09790	Aspgl1_0027991	Aspka1_0175314	AN6037	An16g05420	AO090011000659	Aspsy1_0031370	ATEG_04409	Asptu1_0055950	Aspve1_0028000	Aspwe1_0118781	Aspzo1_0132692	NFIA_085240	210433-mRNA
group89	Aspfo1_0438394	Aacu16872_041121	Aspbr1_0142001	Acar5010_204629	ACLA_089710	AFL2T_02683	AFUB_021970	Afu2g04940	Aspgl1_1287360	Aspka1_0174025	AN10257	An11g04650	AO090003000297	Aspsy1_0026512	ATEG_06009	Asptu1_0123004	Aspve1_0080252	Aspwe1_0719668	Aspzo1_0139487	NFIA_081670	52961-mRNA
group90	Aspfo1_0040219	Aacu16872_052951	Aspbr1_0479255	Acar5010_208240	ACLA_014280	AFL2T_06592	AFUB_058800	Afu5g11240	Aspgl1_0052562	Aspka1_0179009	AN0179	An01g02340	AO090026000725	Aspsy1_0143125	ATEG_07710	Asptu1_0521018	Aspve1_0119309	Aspwe1_0038824	Aspzo1_0126819	NFIA_076040	46787-mRNA
group91	Aspfo1_0146867	Aacu16872_037932	Aspbr1_0050377	Acar5010_140942	ACLA_084270	AFL2T_04097	AFUB_076600	Afu6g10550	Aspgl1_0117129	Aspka1_0174340	AN2447	An11g00740	AO090023000218	Aspsy1_0193195	ATEG_02366	Asptu1_0124354	Aspve1_0124942	Aspwe1_0464588	Aspzo1_0070239	NFIA_056330	38750-mRNA
group92	Aspfo1_0062358	Aacu16872_051243	Aspbr1_0115218	Acar5010_211232	ACLA_055500	AFL2T_09681	AFUB_100010	Afu4g03120	Aspgl1_0054666	Aspka1_0177290	AN3901	An14g02250	AO090102000252	Aspsy1_0044380	ATEG_04799	Asptu1_0181762	Aspve1_0133109	Aspwe1_0174801	Aspzo1_0056535	NFIA_030340	211015-mRNA
group93	Aspfo1_0080505	Aacu16872_039808	Aspbr1_0043912	Acar5010_164394	ACLA_050390	AFL2T_01945	AFUB_068330	Afu4g11300	Aspgl1_0131188	Aspka1_0173160	AN5606	An04g05310	AO090003001090	Aspsy1_0149330	ATEG_03950	Asptu1_0046428	Aspve1_0084245	Aspwe1_0145465	Aspzo1_0060505	NFIA_105210	55022-mRNA
group94	Aspfo1_0125615	Aacu16872_025139	Aspbr1_0025437	Acar5010_204655	ACLA_090010	AFL2T_02721	AFUB_021670	Afu2g04620	Aspgl1_0122074	Aspka1_0174062	AN2062	An11g04180	AO090003000257	Aspsy1_0039214	ATEG_06040	Asptu1_0191357	Aspve1_0038076	Aspwe1_0177211	Aspzo1_0069773	NFIA_081390	52945-mRNA
group95	Aspfo1_0133714	Aacu16872_044743	Aspbr1_0054978	Acar5010_206591	ACLA_058860	AFL2T_00599	AFUB_082100	Afu8g05440	Aspgl1_0046576	Aspka1_0179468	AN1534	An16g07290	AO090005000604	Aspsy1_0055763	ATEG_04777	Asptu1_0066225	Aspve1_0147189	Aspwe1_0120005	Aspzo1_0133114	NFIA_098180	214565-mRNA
group96	Aspfo1_0055751	Aacu16872_021399	Aspbr1_0052621	Acar5010_169610	ACLA_018560	AFL2T_00951	AFUB_016340	Afu1g16950	Aspgl1_0119337	Aspka1_0172274	AN0636	An01g09910	AO090005000980	Aspsy1_0041406	ATEG_05104	Asptu1_0053742	Aspve1_0048885	Aspwe1_0171575	Aspzo1_0068585	NFIA_008430	35759-mRNA
group97	Aspfo1_0063552	Aacu16872_023274	Aspbr1_0557373	Acar5010_207434	ACLA_090560	AFL2T_01420	AFUB_021020	Afu2g03950	Aspgl1_0345868	Aspka1_0175695	AN3793	An07g08600	AO090005001522	Aspsy1_0088742	ATEG_03652	Asptu1_0125942	Aspve1_0675340	Aspwe1_0028191	Aspzo1_1862068	NFIA_080760	56149-mRNA
group98	Aspfo1_0056158	Aacu16872_059845	Aspbr1_0040252	Acar5010_206134	ACLA_029340	AFL2T_02192	AFUB_005660	Afu1g05310	Aspgl1_0072885	Aspka1_0178855	AN0247	An01g04590	AO090003000828	Aspsy1_0040753	ATEG_02559	Asptu1_0040073	Aspve1_0120877	Aspwe1_0037569	Aspzo1_0115075	NFIA_019440	206090-mRNA
group99	Aspfo1_0183226	Aacu16872_048944	Aspbr1_0052451	Acar5010_207887	ACLA_020730	AFL2T_02502	AFUB_014210	Afu1g14670	Aspgl1_0042690	Aspka1_0176931	AN0808	An01g12700	AO090003000490	Aspsy1_0038621	ATEG_00679	Asptu1_0054689	Aspve1_0158924	Aspwe1_0040109	Aspzo1_2108382	NFIA_010740	35543-mRNA
group100	Aspfo1_0138500	Aacu16872_026681	Aspbr1_0654667	Acar5010_151728	ACLA_015630	AFL2T_08388	AFUB_060240	Afu5g12580	Aspgl1_0060333	Aspka1_0181629	AN10003	An14g06610	AO090120000384	Aspsy1_0040491	ATEG_02011	Asptu1_0132410	Aspve1_0119726	Aspwe1_0050542	Aspzo1_0055091	NFIA_074630	211308-mRNA
group101	Aspfo1_0143887	Aacu16872_064389	Aspbr1_0131155	Acar5010_508118	ACLA_001620	AFL2T_09939	AFUB_052070	Afu5g03550	Aspgl1_0134209	Aspka1_0178451	AN8219	An09g05950	AO090102000565	Aspsy1_0161859	ATEG_08057	Asptu1_0036014	Aspve1_0142794	Aspwe1_0114988	Aspzo1_0062164	NFIA_038560	212427-mRNA
group102	Aspfo1_0057811	Aacu16872_043579	Aspbr1_0026159	Acar5010_204137	ACLA_035340	AFL2T_11150	AFUB_041520	Afu3g07590	Aspgl1_0126071	Aspka1_0174565	AN9526	An02g12980	AO090020000134	Aspsy1_0043098	ATEG_01713	Asptu1_0029369	Aspve1_0189597	Aspwe1_0157594	Aspzo1_1530373	NFIA_069580	197907-mRNA
group103	Aspfo1_0071480	Aacu16872_062816	Aspbr1_0200508	Acar5010_211018	ACLA_074990	AFL2T_03126	AFUB_031700	Afu2g16020	Aspgl1_0116673	Aspka1_0181744	AN2149	An15g06370	AO090012000199	Aspsy1_0366922	ATEG_02342	Asptu1_0130676	Aspve1_0038614	Aspwe1_0039223	Aspzo1_0148513	NFIA_091280	40771-mRNA
group104	Aspfo1_0039336	Aacu16872_056592	Aspbr1_0038559	Acar5010_203578	ACLA_038760	AFL2T_02370	AFUB_038300	Afu3g10830	Aspgl1_0024643	Aspka1_0172327	AN4905	An02g06560	AO090003000631	Aspsy1_0148196	ATEG_04611	Asptu1_0187884	Aspve1_0027178	Aspwe1_0106588	Aspzo1_0441486	NFIA_066420	52270-mRNA
group105	Aspfo1_0125748	Aacu16872_043386	Aspbr1_0539190	Acar5010_050218	ACLA_010890	AFL2T_10747	AFUB_057200	Afu5g09650	Aspgl1_0028686	Aspka1_0176391	AN8796	An07g03210	AO090020000594	Aspsy1_0060951	ATEG_06483	Asptu1_0127028	Aspve1_0046358	Aspwe1_0100610	Aspzo1_0130472	NFIA_077660	200242-mRNA
group106	Aspfo1_0222408	Aacu16872_033720	Aspbr1_0033248	Acar5010_210572	ACLA_010090	AFL2T_05859	AFUB_054340	Afu5g06780	Aspgl1_1162321	Aspka1_0180023	AN2243	An17g00820	AO090701000214	Aspsy1_0084906	ATEG_09347	Asptu1_0148102	Aspve1_0124513	Aspwe1_0034981	Aspzo1_0060358	NFIA_036340	54890-mRNA
group107	Aspfo1_0044222	Aacu16872_056165	Aspbr1_0053699	Acar5010_202541	ACLA_021650	AFL2T_03396	AFUB_013270	Afu1g13790	Aspgl1_0141916	Aspka1_0177686	AN0733	An08g06960	AO090012000495	Aspsy1_0143421	ATEG_00586	Asptu1_0186892	Aspve1_0048967	Aspwe1_0040251	Aspzo1_0057830	NFIA_011720	52637-mRNA
group108	Aspfo1_0205426	Aacu16872_052009	Aspbr1_0028945	Acar5010_202747	ACLA_023600	AFL2T_07576	AFUB_011430	Afu1g11980	Aspgl1_0070409	Aspka1_0178633	AN1092	An08g04260	AO090001000356	Aspsy1_0053281	ATEG_00396	Asptu1_0052656	Aspve1_0286691	Aspwe1_0172109	Aspzo1_0128353	NFIA_013550	52713-mRNA
group109	Aspfo1_0207484	Aacu16872_032803	Aspbr1_0136906	Acar5010_508741	ACLA_075510	AFL2T_09615	AFUB_032280	Afu2g16600	Aspgl1_0117318	Aspka1_0182420	AN7325	An15g07150	AO090102000174	Aspsy1_0169431	ATEG_02271	Asptu1_0033700	Aspve1_0125903	Aspwe1_0107683	Aspzo1_0087370	NFIA_091900	210383-mRNA
group110	Aspfo1_0173651	Aacu16872_024554	Aspbr1_0050443	Acar5010_204799	ACLA_082370	AFL2T_02855	AFUB_074260	Afu6g08300	Aspgl1_0056619	Aspka1_0174267	AN3933	An11g01770	AO090003000096	Aspsy1_0150494	ATEG_05827	Asptu1_0125115	Aspve1_0665103	Aspwe1_0121400	Aspzo1_0070020	NFIA_053940	55936-mRNA
group111	Aspfo1_0036560	Aacu16872_055221	Aspbr1_0045597	Acar5010_208932	ACLA_000930	AFL2T_09999	AFUB_052750	Afu5g04230	Aspgl1_0052475	Aspka1_0178386	AN8275	An09g06680	AO090102000627	Aspsy1_0161676	ATEG_07990	Asptu1_0135540	Aspve1_0203384	Aspwe1_0043143	Aspzo1_0134262	NFIA_037870	202801-mRNA
group112	Aspfo1_0061306	Aacu16872_062703	Aspbr1_0046230	Acar5010_009464	ACLA_072580	AFL2T_03308	AFUB_030550	Afu2g14905	Aspgl1_1453851	Aspka1_0180709	AN7561	An15g03340	AO090012000402	Aspsy1_0090200	ATEG_07830	Asptu1_0180347	Aspve1_0172563	Aspwe1_0119343	Aspzo1_0016792	NFIA_090140	40555-mRNA
group113	Aspfo1_0183640	Aacu16872_041014	Aspbr1_0184818	Acar5010_150448	ACLA_059500	AFL2T_08856	AFUB_045210	Afu3g03030	Aspgl1_0053529	Aspka1_0177095	AN8566	An13g02000	AO090038000040	Aspsy1_0049578	ATEG_05004	Asptu1_0040839	Aspve1_0076535	Aspwe1_0046641	Aspzo1_0128767	NFIA_004860	192151-mRNA
group114	Aspfo1_0059252	Aacu16872_021359	Aspbr1_0194502	Acar5010_000501	ACLA_021960	AFL2T_03429	AFUB_012960	Afu1g13470	Aspgl1_0133846	Aspka1_0178810	AN0686	An08g06540	AO090012000533	Aspsy1_0171912	ATEG_00549	Asptu1_0111444	Aspve1_0121521	Aspwe1_0027811	Aspzo1_0128545	NFIA_012030	55755-mRNA
group115	Aspfo1_0061544	Aacu16872_054088	Aspbr1_0183891	Acar5010_211353	ACLA_095430	AFL2T_05682	AFUB_093170	Afu6g05110	Aspgl1_0068409	Aspka1_0182468	AN6510	An15g00190	AO090701000026	Aspsy1_0037111	ATEG_05664	Asptu1_0132063	Aspve1_0136776	Aspwe1_0024466	Aspzo1_0154245	NFIA_051680	209960-mRNA
group116	Aspfo1_0672129	Aacu16872_035301	Aspbr1_0215401	Acar5010_211126	ACLA_054080	AFL2T_12415	AFUB_098720	Afu4g04310	Aspgl1_0025490	Aspka1_0177442	AN7016	An14g00540	AO090206000061	Aspsy1_0158195	ATEG_02725	Asptu1_0060535	Aspve1_0033101	Aspwe1_0116076	Aspzo1_0132468	NFIA_029070	49216-mRNA
group117	Aspfo1_0139489	Aacu16872_044420	Aspbr1_0199311	Acar5010_206302	ACLA_014940	AFL2T_08317	AFUB_059470	Afu5g11910	Aspgl1_0050419	Aspka1_0173494	AN0111	An18g02480	AO090120000312	Aspsy1_0145789	ATEG_02082	Asptu1_0114046	Aspve1_0077853	Aspwe1_0108674	Aspzo1_0011777	NFIA_075390	49828-mRNA
group118	Aspfo1_0042554	Aacu16872_049299	Aspbr1_0051603	Acar5010_203895	ACLA_041030	AFL2T_03665	AFUB_035880	Afu3g13320	Aspgl1_0053594	Aspka1_0174830	AN3172	An02g09200	AO090012000801	Aspsy1_0042348	ATEG_04078	Asptu1_0189496	Aspve1_0039283	Aspwe1_0050018	Aspzo1_0135155	NFIA_064030	52362-mRNA
group119	Aspfo1_0043838	Aacu16872_060163	Aspbr1_0174744	Acar5010_202846	ACLA_024540	AFL2T_07667	AFUB_010390	Afu1g10970	Aspgl1_0026487	Aspka1_0179682	AN1177	An08g03270	AO090038000308	Aspsy1_0038073	ATEG_00293	Asptu1_0163416	Aspve1_0119512	Aspwe1_0036668	Aspzo1_0109420	NFIA_014660	52756-mRNA
group120	Aspfo1_0050032	Aacu16872_058029	Aspbr1_0042584	Acar5010_207394	ACLA_090890	AFL2T_08242	AFUB_020690	Afu2g03610	Aspgl1_0043433	Aspka1_0175669	AN12478	An07g08170	AO090120000224	Aspsy1_0150430	ATEG_09528	Asptu1_0067961	Aspve1_0672286	Aspwe1_0040699	Aspzo1_0095561	NFIA_035970	53197-mRNA
group121	Aspfo1_0196979	Aacu16872_036232	Aspbr1_0045745	Acar5010_051541	ACLA_002130	AFL2T_09884	AFUB_051530	Afu5g03020	Aspgl1_0083177	Aspka1_0178510	AN8176	An09g05180	AO090102000502	Aspsy1_0162111	ATEG_09279	Asptu1_0061566	Aspve1_0047146	Aspwe1_0174388	Aspzo1_0129302	NFIA_039090	212494-mRNA
group122	Aspfo1_0168015	Aacu16872_028577	Aspbr1_0128516	Acar5010_045293	ACLA_088560	AFL2T_02889	AFUB_072710	Afu6g06780	Aspgl1_0115318	Aspka1_0180295	AN5747	An18g06230	AO090003000056	Aspsy1_0149359	ATEG_02903	Asptu1_0111396	Aspve1_0062858	Aspwe1_0109233	Aspzo1_0024392	NFIA_052430	212230-mRNA
group123	Aspfo1_0323909	Aacu16872_050644	Aspbr1_0563338	Acar5010_207559	ACLA_027080	AFL2T_03864	AFUB_007850	Afu1g07530	Aspgl1_0041440	Aspka1_0175825	AN5122	An07g10100	AO090012001004	Aspsy1_0156504	ATEG_10203	Asptu1_0045904	Aspve1_0139348	Aspwe1_0725498	Aspzo1_0168988	NFIA_017220	56109-mRNA
group124	Aspfo1_0044765	Aacu16872_051063	Aspbr1_0031107	Acar5010_205022	ACLA_045930	AFL2T_04731	AFUB_063760	Afu4g06690	Aspgl1_0023153	Aspka1_0172814	AN4380	An04g01080	AO090023000916	Aspsy1_0051223	ATEG_05560	Asptu1_0046921	Aspve1_0043231	Aspwe1_0034691	Aspzo1_0018339	NFIA_109530	57102-mRNA
group125	Aspfo1_0055441	Aacu16872_024843	Aspbr1_0115553	Acar5010_203458	ACLA_070110	AFL2T_06748	AFUB_026910	Afu2g11150	Aspgl1_0130220	Aspka1_0172582	AN5895	An02g03120	AO090026000537	Aspsy1_0089250	ATEG_01462	Asptu1_0453754	Aspve1_0040668	Aspwe1_0652861	Aspzo1_0132872	NFIA_086440	197123-mRNA
group126	Aspfo1_0203137	Aacu16872_050594	Aspbr1_0548344	Acar5010_208284	ACLA_092780	AFL2T_05240	AFUB_019130	Afu2g02050	Aspgl1_0049346	Aspka1_0175490	AN4583	An07g05920	AO090011000475	Aspsy1_0091145	ATEG_05711	Asptu1_0031878	Aspve1_0073172	Aspwe1_0041723	Aspzo1_0130809	NFIA_034420	53254-mRNA
group127	Aspfo1_0121877	Aacu16872_051123	Aspbr1_0119333	Acar5010_130199	ACLA_032480	AFL2T_00869	AFUB_002410	Afu1g02030	Aspgl1_0044670	Aspka1_0173775	AN0359	An01g06230	AO090005000892	Aspsy1_0144981	ATEG_04888	Asptu1_0188223	Aspve1_0121211	Aspwe1_0049735	Aspzo1_0103646	NFIA_022620	55391-mRNA
group128	Aspfo1_0052565	Aacu16872_041242	Aspbr1_0036852	Acar5010_204755	ACLA_081700	AFL2T_02773	AFUB_073500	Afu6g07540	Aspgl1_0145938	Aspka1_0174227	AN1904	An11g02360	AO090003000198	Aspsy1_0084344	ATEG_05915	Asptu1_0043973	Aspve1_0080072	Aspwe1_0046097	Aspzo1_0134146	NFIA_053210	47866-mRNA
group129	Aspfo1_0144067	Aacu16872_047918	Aspbr1_0131030	Acar5010_208949	ACLA_000760	AFL2T_10016	AFUB_052930	Afu5g04370	Aspgl1_0052497	Aspka1_0178371	AN4288	An09g06850	AO090102000645	Aspsy1_0161454	ATEG_07974	Asptu1_0196656	Aspve1_0143371	Aspwe1_0043164	Aspzo1_0134236	NFIA_037700	56863-mRNA
group130	Aspfo1_0145258	Aacu16872_063674	Aspbr1_0137768	Acar5010_211553	ACLA_066110	AFL2T_11479	AFUB_088030	Afu7g01460	Aspgl1_0047704	Aspka1_0181425	AN3413	An12g01350	AO090010000223	Aspsy1_1173475	ATEG_08693	Asptu1_0135143	Aspve1_0040436	Aspwe1_0042468	Aspzo1_0127884	NFIA_114160	212876-mRNA
group131	Aspfo1_0132920	Aacu16872_049851	Aspbr1_0126926	Acar5010_141484	ACLA_046440	AFL2T_04673	AFUB_064220	Afu4g07130	Aspgl1_0079963	Aspka1_0172856	AN4414	An04g01540	AO090023000862	Aspsy1_0082616	ATEG_05498	Asptu1_0193352	Aspve1_0054042	Aspwe1_0034632	Aspzo1_0153610	NFIA_109090	203692-mRNA
group132	Aspfo1_0126655	Aacu16872_029330	Aspbr1_0115347	Acar5010_211745	ACLA_068480	AFL2T_09335	AFUB_022890	Afu2g05860	Aspgl1_0143018	Aspka1_0174440	AN7464	An02g14450	AO090001000706	Aspsy1_0045789	ATEG_06777	Asptu1_0042288	Aspve1_0136200	Aspwe1_0046338	Aspzo1_0124048	NFIA_082580	207505-mRNA
group133	Aspfo1_0047355	Aacu16872_033099	Aspbr1_0046537	Acar5010_177581	ACLA_095400	AFL2T_05679	AFUB_093140	Afu6g05140	Aspgl1_0154519	Aspka1_0182471	AN6506	An15g00150	AO090701000022	Aspsy1_0164226	ATEG_05661	Asptu1_0131541	Aspve1_0197260	Aspwe1_0105986	Aspzo1_0135732	NFIA_051710	200430-mRNA
group134	Aspfo1_0077779	Aacu16872_058114	Aspbr1_0123323	Acar5010_208264	ACLA_092200	AFL2T_06697	AFUB_019690	Afu2g02590	Aspgl1_0136971	Aspka1_0175502	AN4550	An07g06000	AO090026000603	Aspsy1_0155386	ATEG_06912	Asptu1_0031890	Aspve1_0043007	Aspwe1_0128002	Aspzo1_0127416	NFIA_034990	56196-mRNA
group135	Aspfo1_0124264	Aacu16872_023936	Aspbr1_0054474	Acar5010_208262	ACLA_092240	AFL2T_06700	AFUB_019660	Afu2g02560	Aspgl1_0137033	Aspka1_0175505	AN4547	An07g06030	AO090026000599	Aspsy1_0205582	ATEG_06923	Asptu1_0045433	Aspve1_0063204	Aspwe1_0168891	Aspzo1_0012186	NFIA_034960	56195-mRNA
group136	Aspfo1_0042548	Aacu16872_020958	Aspbr1_0203601	Acar5010_203898	ACLA_041090	AFL2T_03659	AFUB_035820	Afu3g13390	Aspgl1_0138803	Aspka1_0174825	AN3168	An02g09250	AO090012000797	Aspsy1_0042341	ATEG_04064	Asptu1_0145062	Aspve1_0039277	Aspwe1_0152035	Aspzo1_0135159	NFIA_063970	47085-mRNA
group137	Aspfo1_0059723	Aacu16872_039480	Aspbr1_0207856	Acar5010_205188	ACLA_047470	AFL2T_04569	AFUB_065210	Afu4g08110	Aspgl1_0150230	Aspka1_0172953	AN3832	An04g02550	AO090023000758	Aspsy1_0044292	ATEG_05391	Asptu1_0046738	Aspve1_0132581	Aspwe1_0047715	Aspzo1_0071108	NFIA_108090	44156-mRNA
group138	Aspfo1_0217913	Aacu16872_039754	Aspbr1_0030720	Acar5010_205446	ACLA_049900	AFL2T_01900	AFUB_067810	Afu4g10730	Aspgl1_0041087	Aspka1_0173212	AN1971	An04g05960	AO090003001142	Aspsy1_0084411	ATEG_03996	Asptu1_0127280	Aspve1_0025370	Aspwe1_0022821	Aspzo1_0072660	NFIA_105360	204742-mRNA
group139	Aspfo1_0047308	Aacu16872_054063	Aspbr1_0046495	Acar5010_211395	ACLA_095760	AFL2T_05713	AFUB_093510	Afu6g04780	Aspgl1_0049940	Aspka1_0182437	AN6546	An15g00520	AO090701000061	Aspsy1_0164196	ATEG_06969	Asptu1_0048724	Aspve1_0044174	Aspwe1_0036139	Aspzo1_0135822	NFIA_051330	40335-mRNA
group140	Aspfo1_0031072	Aacu16872_052177	Aspbr1_0527234	Acar5010_402035	ACLA_025960	AFL2T_03781	AFUB_008990	Afu1g09540	Aspgl1_0128366	Aspka1_0177731	AN1334	An08g01110	AO090012000916	Aspsy1_0138285	ATEG_08576	Asptu1_0113890	Aspve1_0184573	Aspwe1_0036345	Aspzo1_0128085	NFIA_016070	38600-mRNA
group141	Aspfo1_0137267	Aacu16872_021557	Aspbr1_0135941	Acar5010_210257	ACLA_080110	AFL2T_05587	AFUB_024247	Afu2g08280	Aspgl1_0045977	Aspka1_0176614	AN6168	An05g00930	AO090011000876	Aspsy1_0151890	ATEG_09669	Asptu1_0129208	Aspve1_0130820	Aspwe1_0031678	Aspzo1_0192222	NFIA_083930	211661-mRNA
group142	Aspfo1_0043856	Aacu16872_060148	Aspbr1_0041564	Acar5010_202831	ACLA_024370	AFL2T_07650	AFUB_010610	Afu1g11180	Aspgl1_0048237	Aspka1_0179666	AN1163	An08g03480	AO090038000288	Aspsy1_0038091	ATEG_00320	Asptu1_0037611	Aspve1_0036822	Aspwe1_0040617	Aspzo1_0128270	NFIA_014450	208225-mRNA
group143	Aspfo1_0202960	Aacu16872_029327	Aspbr1_0123993	Acar5010_208460	ACLA_010940	AFL2T_10752	AFUB_057150	Afu5g09600	Aspgl1_0051053	Aspka1_0176395	AN8801	An07g03290	AO090020000590	Aspsy1_0454129	ATEG_06490	Asptu1_0031701	Aspve1_0177209	Aspwe1_0102613	Aspzo1_0130468	NFIA_077710	209754-mRNA
group144	Aspfo1_0045916	Aacu16872_061780	Aspbr1_0125523	Acar5010_396000	ACLA_058990	AFL2T_00584	AFUB_081980	Afu8g05580	Aspgl1_0074074	Aspka1_0179455	AN1547	An16g07110	AO090005000588	Aspsy1_0682932	ATEG_07747	Asptu1_0043043	Aspve1_0024813	Aspwe1_0120053	Aspzo1_0133128	NFIA_098300	214587-mRNA
group145	Aspfo1_0133263	Aacu16872_029706	Aspbr1_0195732	Acar5010_212004	ACLA_057690	AFL2T_12307	AFUB_083200	Afu8g04340	Aspgl1_0042481	Aspka1_0179584	AN1446	An16g08720	AO090103000051	Aspsy1_0041951	ATEG_00046	Asptu1_0043239	Aspve1_0079456	Aspwe1_0030815	Aspzo1_0142898	NFIA_097070	194072-mRNA
group146	Aspfo1_0386338	Aacu16872_053540	Aspbr1_0040849	Acar5010_202303	ACLA_085800	AFL2T_02621	AFUB_078550	Afu6g12550	Aspgl1_0048944	Aspka1_0178192	AN3690	An06g01730	AO090003000367	Aspsy1_0893542	ATEG_03265	Asptu1_0026869	Aspve1_0133183	Aspwe1_0101675	Aspzo1_0059999	NFIA_058510	47290-mRNA
group147	Aspfo1_0361553	Aacu16872_034115	Aspbr1_0133295	Acar5010_210674	ACLA_009020	AFL2T_10047	AFUB_053290	Afu5g05740	Aspgl1_0021614	Aspka1_0180134	AN8848	An17g02140	AO090009000688	Aspsy1_0061006	ATEG_09457	Asptu1_0030270	Aspve1_0033171	Aspwe1_0101903	Aspzo1_0129098	NFIA_037370	214109-mRNA
group148	Aspfo1_0042444	Aacu16872_042710	Aspbr1_0051532	Acar5010_139173	ACLA_002640	AFL2T_09782	AFUB_051050	Afu5g02520	Aspgl1_0173927	Aspka1_0174756	AN7994	An02g10260	AO090102000366	Aspsy1_0080473	ATEG_09218	Asptu1_0118808	Aspve1_0087380	Aspwe1_0185300	Aspzo1_0129372	NFIA_039560	207212-mRNA
group149	Aspfo1_0049614	Aacu16872_060367	Aspbr1_0128724	Acar5010_205739	ACLA_088520	AFL2T_02893	AFUB_072670	Afu6g06740	Aspgl1_0115800	Aspka1_0180299	AN5743	An18g06290	AO090003000051	Aspsy1_0150596	ATEG_02899	Asptu1_0026017	Aspve1_0131443	Aspwe1_0109063	Aspzo1_0093900	NFIA_052390	202702-mRNA
group150	Aspfo1_0204403	Aacu16872_020512	Aspbr1_0192142	Acar5010_203837	ACLA_040550	AFL2T_03716	AFUB_036470	Afu3g12700	Aspgl1_0080263	Aspka1_0174881	AN3113	An02g08670	AO090012000853	Aspsy1_0746269	ATEG_04127	Asptu1_0029057	Aspve1_0081544	Aspwe1_0169250	Aspzo1_0764634	NFIA_064600	55598-mRNA
group151	Aspfo1_0043912	Aacu16872_060127	Aspbr1_0121572	Acar5010_202791	ACLA_023880	AFL2T_07608	AFUB_011210	Afu1g11770	Aspgl1_0070386	Aspka1_0178612	AN1117	An08g03960	AO090038000244	Aspsy1_0141177	ATEG_00377	Asptu1_0037666	Aspve1_0121927	Aspwe1_0040530	Aspzo1_0128324	NFIA_013780	208179-mRNA
group152	Aspfo1_0553417	Aacu16872_053576	Aspbr1_0040949	Acar5010_202377	ACLA_086550	AFL2T_02536	AFUB_001470	Afu6g13300	Aspgl1_0075330	Aspka1_0182945	AN5482	An08g10060	AO090003000454	Aspsy1_0044042	ATEG_03365	Asptu1_0053010	Aspve1_0169383	Aspwe1_0033588	Aspzo1_0150045	NFIA_059220	198253-mRNA
group153	Aspfo1_0121211	Aacu16872_045161	Aspbr1_0027719	Acar5010_207061	ACLA_051590	AFL2T_10345	AFUB_069530	Afu4g12600	Aspgl1_0049505	Aspka1_0172128	AN3626	An01g08090	AO090009000333	Aspsy1_0154583	ATEG_03144	Asptu1_0039693	Aspve1_0055494	Aspwe1_0063879	Aspzo1_0157742	NFIA_103710	55358-mRNA
group154	Aspfo1_0565908	Aacu16872_049891	Aspbr1_0127560	Acar5010_205146	ACLA_047070	AFL2T_04612	AFUB_064810	Afu4g07710	Aspgl1_0058308	Aspka1_0172911	AN4462	An04g02090	AO090023000801	Aspsy1_0062381	ATEG_05433	Asptu1_0046787	Aspve1_0053992	Aspwe1_0099244	Aspzo1_0708694	NFIA_108470	213185-mRNA
group155	Aspfo1_0186558	Aacu16872_039772	Aspbr1_0153816	Acar5010_205429	ACLA_050080	AFL2T_01917	AFUB_068010	Afu4g10950	Aspgl1_0030891	Aspka1_0173194	AN5646	An04g05720	AO090003001121	Aspsy1_0088378	ATEG_03980	Asptu1_0058421	Aspve1_0029365	Aspwe1_0022802	Aspzo1_0150002	NFIA_104910	55007-mRNA
group156	Aspfo1_0047265	Aacu16872_033305	Aspbr1_0183729	Acar5010_211429	ACLA_096140	AFL2T_05744	AFUB_093790	Afu6g04510	Aspgl1_0131472	Aspka1_0176519	AN6569	An15g00900	AO090701000097	Aspsy1_0095452	ATEG_07003	Asptu1_0205149	Aspve1_0173213	Aspwe1_0036096	Aspzo1_0073317	NFIA_051040	53400-mRNA
group157	Aspfo1_0131373	Aacu16872_050074	Aspbr1_0043898	Acar5010_205408	ACLA_050280	AFL2T_01935	AFUB_068220	Afu4g11190	Aspgl1_0041134	Aspka1_0173171	AN5616	An04g05490	AO090003001103	Aspsy1_0088410	ATEG_03962	Asptu1_0193035	Aspve1_0042292	Aspwe1_0166684	Aspzo1_0014180	NFIA_105110	133835-mRNA
group158	Aspfo1_0240785	Aacu16872_054427	Aspbr1_0192409	Acar5010_393341	ACLA_073910	AFL2T_07024	AFUB_029360	Afu2g13730	Aspgl1_0034896	Aspka1_0172407	AN2416	An02g05450	AO090026000227	Aspsy1_0193270	ATEG_01357	Asptu1_0027461	Aspve1_0483415	Aspwe1_0176595	Aspzo1_0015924	NFIA_088910	174348-mRNA
group159	Aspfo1_0209107	Aacu16872_041872	Aspbr1_0024907	Acar5010_508878	ACLA_016470	AFL2T_08484	AFUB_061190	Afu5g13490	Aspgl1_0051580	Aspka1_0180950	AN6904	An14g04960	AO090120000498	Aspsy1_0040361	ATEG_06159	Asptu1_0195002	Aspve1_0077688	Aspwe1_0039090	Aspzo1_0127086	NFIA_073570	56606-mRNA
group160	Aspfo1_0059195	Aacu16872_020900	Aspbr1_0053777	Acar5010_136741	ACLA_022550	AFL2T_03489	AFUB_012390	Afu1g12910	Aspgl1_0156128	Aspka1_0178747	AN1014	An08g05780	AO090012000602	Aspsy1_0025760	ATEG_00483	Asptu1_0284773	Aspve1_0058988	Aspwe1_0154880	Aspzo1_0059190	NFIA_012640	177847-mRNA
group161	Aspfo1_0046139	Aacu16872_056640	Aspbr1_0055175	Acar5010_206747	ACLA_038210	AFL2T_02431	AFUB_038840	Afu3g10310	Aspgl1_0123799	Aspka1_0175223	AN4956	An16g04170	AO090003000571	Aspsy1_0147153	ATEG_04565	Asptu1_0120715	Aspve1_0564893	Aspwe1_0103521	Aspzo1_0057104	NFIA_066960	210558-mRNA
group162	Aspfo1_0207156	Aacu16872_052680	Aspbr1_0125061	Acar5010_206854	ACLA_037220	AFL2T_01224	AFUB_039830	Afu3g09290	Aspgl1_0030514	Aspka1_0175133	AN3059	An16g02990	AO090005001300	Aspsy1_0756605	ATEG_01547	Asptu1_0029798	Aspve1_0051295	Aspwe1_0354300	Aspzo1_0148683	NFIA_067840	210655-mRNA
group163	Aspfo1_0042198	Aacu16872_061224	Aspbr1_0071746	Acar5010_204128	ACLA_035740	AFL2T_10906	AFUB_041300	Afu3g07810	Aspgl1_0047270	Aspka1_0174581	AN2916	An02g12770	AO090020000415	Aspsy1_0042659	ATEG_01694	Asptu1_0189752	Aspve1_0188926	Aspwe1_0556670	Aspzo1_0130132	NFIA_069350	55637-mRNA
group164	Aspfo1_0040919	Aacu16872_028854	Aspbr1_0029501	Acar5010_208354	ACLA_011830	AFL2T_10890	AFUB_056230	Afu5g08690	Aspgl1_0026639	Aspka1_0175404	AN4707	An07g04790	AO090020000429	Aspsy1_0033190	ATEG_05793	Asptu1_0057709	Aspve1_0029764	Aspwe1_0035211	Aspzo1_0140650	NFIA_078590	142990-mRNA
group165	Aspfo1_0042816	Aacu16872_049399	Aspbr1_0051768	Acar5010_512416	ACLA_039290	AFL2T_02317	AFUB_037780	Afu3g11390	Aspgl1_0045549	Aspka1_0179083	AN2904	An02g07190	AO090003000692	Aspsy1_0056338	ATEG_04674	Asptu1_0041410	Aspve1_0039618	Aspwe1_0057751	Aspzo1_0148838	NFIA_065910	51602-mRNA
group166	Aspfo1_0130308	Aacu16872_020820	Aspbr1_0194499	Acar5010_202573	ACLA_021930	AFL2T_03424	AFUB_012990	Afu1g13500	Aspgl1_0028523	Aspka1_0178813	AN0688	An08g06570	AO090012000526	Aspsy1_0142846	ATEG_00552	Asptu1_0026553	Aspve1_0023819	Aspwe1_0493940	Aspzo1_0128550	NFIA_012000	207951-mRNA
group167	Aspfo1_0043261	Aacu16872_056001	Aspbr1_0039296	Acar5010_208006	ACLA_019500	AFL2T_01060	AFUB_015390	Afu1g15860	Aspgl1_0022604	Aspka1_0177045	AN0922	An01g14250	AO090005001114	Aspsy1_0267063	ATEG_05208	Asptu1_0143806	Aspve1_0183466	Aspwe1_0479717	Aspzo1_0118806	NFIA_009460	51700-mRNA
group168	Aspfo1_0063135	Aacu16872_052190	Aspbr1_0044947	Acar5010_205827	ACLA_027850	AFL2T_09117	AFUB_007100	Afu1g06710	Aspgl1_0041625	Aspka1_0180257	AN5713	An18g05770	AO090001000471	Aspsy1_0056980	ATEG_02950	Asptu1_0114213	Aspve1_0042420	Aspwe1_0038293	Aspzo1_0064551	NFIA_017970	212180-mRNA
group169	Aspfo1_0051822	Aacu16872_046894	Aspbr1_0211468	Acar5010_211632	ACLA_065260	AFL2T_07930	AFUB_088820	Afu7g02270	Aspgl1_0047762	Aspka1_0181340	AN9086	An12g00380	AO090038000605	Aspsy1_0093806	ATEG_01859	Asptu1_0196266	Aspve1_0047865	Aspwe1_0042329	Aspzo1_0112587	NFIA_114990	43609-mRNA
group170	Aspfo1_0209255	Aacu16872_051484	Aspbr1_0036605	Acar5010_209834	ACLA_015360	AFL2T_08359	AFUB_059970	Afu5g12350	Aspgl1_0068706	Aspka1_0181605	AN0067	An14g06870	AO090120000352	Aspsy1_0040497	ATEG_02041	Asptu1_0133306	Aspve1_0048307	Aspwe1_0106904	Aspzo1_0302558	NFIA_074900	56635-mRNA
group171	Aspfo1_0208172	Aacu16872_022512	Aspbr1_0341015	Acar5010_008702	ACLA_080540	AFL2T_05548	AFUB_024590	Afu2g08670	Aspgl1_0124353	Aspka1_0176655	AN6126	An12g04020	AO090011000838	Aspsy1_0151880	ATEG_09702	Asptu1_0130140	Aspve1_0041004	Aspwe1_0176130	Aspzo1_0148034	NFIA_084280	56715-mRNA
group172	Aspfo1_0073748	Aacu16872_024363	Aspbr1_0074699	Acar5010_168919	ACLA_091310	AFL2T_08277	AFUB_020290	Afu2g03220	Aspgl1_0119515	Aspka1_0175632	AN4508	An07g07670	AO090120000264	Aspsy1_0213187	ATEG_09570	Asptu1_0067927	Aspve1_0195214	Aspwe1_0172263	Aspzo1_0352263	NFIA_035570	199981-mRNA
group173	Aspfo1_0029693	Aacu16872_042219	Aspbr1_0051000	Acar5010_204399	ACLA_034800	AFL2T_10991	AFUB_042210	Afu3g06840	Aspgl1_0082256	Aspka1_0176013	AN4794	An11g09500	AO090020000313	Aspsy1_0056616	ATEG_08736	Asptu1_0191749	Aspve1_0082157	Aspwe1_0029325	Aspzo1_0154651	NFIA_070410	199495-mRNA
group174	Aspfo1_0361185	Aacu16872_054121	Aspbr1_0058106	Acar5010_210687	ACLA_008950	AFL2T_10042	AFUB_053220	Afu5g05680	Aspgl1_0161932	Aspka1_0180141	AN8853	An17g02210	AO090009000695	Aspsy1_0049513	ATEG_09464	Asptu1_0043343	Aspve1_0346412	Aspwe1_0023408	Aspzo1_0060352	NFIA_037420	54938-mRNA
group175	Aspfo1_0055372	Aacu16872_059602	Aspbr1_0117296	Acar5010_503490	ACLA_072050	AFL2T_06968	AFUB_028880	Afu2g13250	Aspgl1_0038988	Aspka1_0172658	AN6231	An02g02170	AO090026000284	Aspsy1_0151090	ATEG_01301	Asptu1_0038897	Aspve1_0129517	Aspwe1_0044565	Aspzo1_0025269	NFIA_088420	52146-mRNA
group176	Aspfo1_0043684	Aacu16872_052154	Aspbr1_0029139	Acar5010_511921	ACLA_025710	AFL2T_03727	AFUB_009240	Afu1g09790	Aspgl1_0127731	Aspka1_0179807	AN1286	An08g01600	AO090012000864	Aspsy1_0037920	ATEG_04180	Asptu1_0026191	Aspve1_0122560	Aspwe1_0036505	Aspzo1_0128121	NFIA_015830	175742-mRNA
group177	Aspfo1_0069085	Aacu16872_037996	Aspbr1_0052443	Acar5010_207902	ACLA_020600	AFL2T_02489	AFUB_014320	Afu1g14780	Aspgl1_0022479	Aspka1_0176940	AN0819	An01g12810	AO090003000506	Aspsy1_0083964	ATEG_00870	Asptu1_0064965	Aspve1_0058811	Aspwe1_0171787	Aspzo1_0068826	NFIA_010630	205494-mRNA
group178	Aspfo1_0044408	Aacu16872_062354	Aspbr1_0205622	Acar5010_136369	ACLA_086850	AFL2T_12065	AFUB_001190	Afu6g13550	Aspgl1_0026913	Aspka1_0173343	AN5441	An08g08740	AO090103000331	Aspsy1_0175730	ATEG_03402	Asptu1_0038226	Aspve1_0072418	Aspwe1_0063664	Aspzo1_0129467	NFIA_059510	52604-mRNA
group179	Aspfo1_0046264	Aacu16872_043934	Aspbr1_0043417	Acar5010_514914	ACLA_037320	AFL2T_01217	AFUB_039620	Afu3g09550	Aspgl1_1392822	Aspka1_0175139	AN3065	An16g03050	AO090005001293	Aspsy1_0042460	ATEG_01539	Asptu1_0042666	Aspve1_0039402	Aspwe1_0354355	Aspzo1_0127475	NFIA_067740	56457-mRNA
group180	Aspfo1_0146409	Aacu16872_031892	Aspbr1_0040892	Acar5010_202332	ACLA_086060	AFL2T_02589	AFUB_078810	Afu6g12820	Aspgl1_0027036	Aspka1_0178167	AN3719	An08g10670	AO090003000402	Aspsy1_1053514	ATEG_03316	Asptu1_0187153	Aspve1_0087068	Aspwe1_0101427	Aspzo1_0060682	NFIA_058770	207710-mRNA
group181	Aspfo1_0047827	Aacu16872_025074	Aspbr1_0129966	Acar5010_053488	ACLA_098050	AFL2T_08160	AFUB_095920	Afu6g02420	Aspgl1_0169963	Aspka1_0177892	AN8702	An12g07810	AO090120000129	Aspsy1_0033993	ATEG_07210	Asptu1_0178621	Aspve1_0137410	Aspwe1_0035788	Aspzo1_0103993	NFIA_048680	56675-mRNA
group182	Aspfo1_0204434	Aacu16872_056460	Aspbr1_0116393	Acar5010_203809	ACLA_040260	AFL2T_00715	AFUB_036760	Afu3g12400	Aspgl1_0033126	Aspka1_0179185	AN3090	An02g08000	AO090005000727	Aspsy1_0029187	ATEG_04149	Asptu1_0189416	Aspve1_0081568	Aspwe1_0169224	Aspzo1_0148945	NFIA_064890	55595-mRNA
group183	Aspfo1_0029167	Aacu16872_023801	Aspbr1_0195411	Acar5010_207307	ACLA_092730	AFL2T_05247	AFUB_019180	Afu2g02100	Aspgl1_0049372	Aspka1_0175571	AN12465	An07g06840	AO090011000486	Aspsy1_0032999	ATEG_05705	Asptu1_0192415	Aspve1_0030015	Aspwe1_0029053	Aspzo1_0130802	NFIA_034470	53232-mRNA
group184	Aspfo1_0131810	Aacu16872_057266	Aspbr1_0126574	Acar5010_128160	ACLA_047850	AFL2T_04530	AFUB_065590	Afu4g08490	Aspgl1_0021389	Aspka1_0173020	AN1699	An04g03290	AO090023000711	Aspsy1_0038733	ATEG_05350	Asptu1_0127327	Aspve1_0079805	Aspwe1_0034453	Aspzo1_0168295	NFIA_107680	57034-mRNA
group185	Aspfo1_0039883	Aacu16872_027020	Aspbr1_0040167	Acar5010_207252	ACLA_031720	AFL2T_00804	AFUB_003070	Afu1g02670	Aspgl1_0121294	Aspka1_0173713	AN0306	An01g05510	AO090005000825	Aspsy1_0144323	ATEG_04824	Asptu1_0054011	Aspve1_0035707	Aspwe1_0103316	Aspzo1_0131539	NFIA_021930	206025-mRNA
group186	Aspfo1_0032635	Aacu16872_031125	Aspbr1_0030035	Acar5010_206532	ACLA_058210	AFL2T_00656	AFUB_082700	Afu8g04810	Aspgl1_0022274	Aspka1_0179523	AN1485	An16g08010	AO090005000666	Aspsy1_0144945	ATEG_00103	Asptu1_0644319	Aspve1_0124119	Aspwe1_0116662	Aspzo1_0133018	NFIA_097610	214511-mRNA
group187	Aspfo1_0051015	Aacu16872_055182	Aspbr1_0131041	Acar5010_407127	ACLA_001110	AFL2T_09983	AFUB_052570	Afu5g04060	Aspgl1_0069983	Aspka1_0178436	AN8258	An09g06110	AO090102000609	Aspsy1_0094457	ATEG_08006	Asptu1_0136486	Aspve1_0143343	Aspwe1_0174493	Aspzo1_0093110	NFIA_038050	50044-mRNA
group188	Aspfo1_0040848	Aacu16872_043302	Aspbr1_0042216	Acar5010_208405	ACLA_011620	AFL2T_10836	AFUB_056460	Afu5g08930	Aspgl1_0036511	Aspka1_0176462	AN4688	An07g04280	AO090020000493	Aspsy1_1111152	ATEG_06574	Asptu1_0126413	Aspve1_0029786	Aspwe1_0035249	Aspzo1_1578950	NFIA_078380	209685-mRNA
group189	Aspfo1_0136587	Aacu16872_062800	Aspbr1_0136871	Acar5010_211002	ACLA_074840	AFL2T_03150	AFUB_031540	Afu2g15880	Aspgl1_0117419	Aspka1_0181759	AN2163	An15g06190	AO090012000223	Aspsy1_0039796	ATEG_02465	Asptu1_0130815	Aspve1_0125290	Aspwe1_0039205	Aspzo1_0138282	NFIA_091130	200777-mRNA
group190	Aspfo1_0302798	Aacu16872_060354	Aspbr1_0197424	Acar5010_205758	ACLA_088650	AFL2T_02879	AFUB_072800	Afu6g06870	Aspgl1_0138957	Aspka1_0180286	AN5757	An18g06050	AO090003000068	Aspsy1_0150511	ATEG_02912	Asptu1_0113639	Aspve1_0132543	Aspwe1_0419490	Aspzo1_0114218	NFIA_052520	202677-mRNA
group191	Aspfo1_0051212	Aacu16872_064304	Aspbr1_0280138	Acar5010_208773	ACLA_041730	AFL2T_10726	AFUB_034990	Afu3g14240	Aspgl1_0179762	Aspka1_0178545	AN2508	An09g04280	AO090020000619	Aspsy1_0042216	ATEG_03483	Asptu1_0135639	Aspve1_0039165	Aspwe1_0038045	Aspzo1_0160966	NFIA_063060	54354-mRNA
group192	Aspfo1_0032807	Aacu16872_049764	Aspbr1_0043214	Acar5010_206691	ACLA_069020	AFL2T_05388	AFUB_025800	Afu2g09960	Aspgl1_0176686	Aspka1_0175295	AN6010	An16g05090	AO090011000638	Aspsy1_0045038	ATEG_04432	Asptu1_0042893	Aspve1_0082783	Aspwe1_0054409	Aspzo1_0016380	NFIA_085400	210454-mRNA
group193	Aspfo1_0063933	Aacu16872_055318	Aspbr1_0046747	Acar5010_209995	ACLA_012580	AFL2T_06290	AFUB_055460	Afu5g07930	Aspgl1_0051853	Aspka1_0181532	AN7741	An03g04120	AO090701000704	Aspsy1_1043659	ATEG_08334	Asptu1_0133895	Aspve1_0150850	Aspwe1_0035118	Aspzo1_0061953	NFIA_079360	191221-mRNA
group194	Aspfo1_0201636	Aacu16872_024908	Aspbr1_0192572	Acar5010_138382	ACLA_070260	AFL2T_06763	AFUB_027060	Afu2g11300	Aspgl1_0130340	Aspka1_0172568	AN5883	An02g03270	AO090026000520	Aspsy1_0151136	ATEG_01447	Asptu1_0053508	Aspve1_0616081	Aspwe1_0175485	Aspzo1_0066358	NFIA_086570	55539-mRNA
group195	Aspfo1_0131267	Aacu16872_039798	Aspbr1_0196545	Acar5010_205404	ACLA_050310	AFL2T_01938	AFUB_068250	Afu4g11220	Aspgl1_1065072	Aspka1_0173168	AN5613	An04g05440	AO090003001099	Aspsy1_0868108	ATEG_03959	Asptu1_0046415	Aspve1_0131512	Aspwe1_0223038	Aspzo1_0061079	NFIA_105140	214360-mRNA
group196	Aspfo1_0050159	Aacu16872_023739	Aspbr1_0054725	Acar5010_207482	ACLA_081440	AFL2T_01466	AFUB_073270	Afu6g07300	Aspgl1_0062878	Aspka1_0175737	AN5196	An07g09150	AO090005001571	Aspsy1_0059756	ATEG_03703	Asptu1_0045783	Aspve1_0055947	Aspwe1_0040852	Aspzo1_0151503	NFIA_052980	53163-mRNA
group197	Aspfo1_0203976	Aacu16872_043658	Aspbr1_0051217	Acar5010_212102	ACLA_068600	AFL2T_09325	AFUB_022770	Afu2g05740	Aspgl1_0064142	Aspka1_0174460	AN7487	An02g14200	AO090001000693	Aspsy1_0058457	ATEG_06763	Asptu1_0055454	Aspve1_0085914	Aspwe1_0073047	Aspzo1_1189617	NFIA_082460	52477-mRNA
group198	Aspfo1_0047147	Aacu16872_045621	Aspbr1_0046351	Acar5010_211501	ACLA_096940	AFL2T_10153	AFUB_094710	Afu6g03580	Aspgl1_0131564	Aspka1_0180816	AN6651	An15g01910	AO090009000567	Aspsy1_0048109	ATEG_07120	Asptu1_0180601	Aspve1_0064112	Aspwe1_0035957	Aspzo1_0075042	NFIA_050090	56308-mRNA
group199	Aspfo1_0037868	Aacu16872_023452	Aspbr1_0050444	Acar5010_204798	ACLA_082380	AFL2T_02854	AFUB_074250	Afu6g08290	Aspgl1_0123006	Aspka1_0174266	AN3934	An11g01790	AO090003000097	Aspsy1_0149943	ATEG_05829	Asptu1_0123090	Aspve1_0052984	Aspwe1_0045973	Aspzo1_0134056	NFIA_053930	38818-mRNA
group200	Aspfo1_0201694	Aacu16872_027449	Aspbr1_0117509	Acar5010_212318	ACLA_070830	AFL2T_06821	AFUB_027640	Afu2g11900	Aspgl1_0130369	Aspka1_0172514	AN6207	An02g04000	AO090026000452	Aspsy1_0031539	ATEG_01130	Asptu1_0198865	Aspve1_0638979	Aspwe1_0116703	Aspzo1_0065160	NFIA_087120	206691-mRNA
group201	Aspfo1_0201520	Aacu16872_059626	Aspbr1_0170661	Acar5010_203181	ACLA_071800	AFL2T_06923	AFUB_028610	Afu2g12990	Aspgl1_0051433	Aspka1_0172686	AN6256	An02g01700	AO090026000336	Aspsy1_0151483	ATEG_01266	Asptu1_0116264	Aspve1_0083115	Aspwe1_0031322	Aspzo1_0132128	NFIA_088160	46906-mRNA
group202	Aspfo1_0146415	Aacu16872_031630	Aspbr1_0028442	Acar5010_125443	ACLA_085500	AFL2T_10462	AFUB_078260	Afu6g12250	Aspgl1_0027104	Aspka1_0178220	AN5669	An06g01370	AO090009000195	Aspsy1_0149164	ATEG_03296	Asptu1_0111548	Aspve1_0053444	Aspwe1_0204933	Aspzo1_0061357	NFIA_058220	55680-mRNA
group203	Aspfo1_0130203	Aacu16872_021438	Aspbr1_0028861	Acar5010_202660	ACLA_022810	AFL2T_03590	AFUB_012120	Afu1g12650	Aspgl1_0133733	Aspka1_0178722	AN1050	An08g05400	AO090012000715	Aspsy1_0254326	ATEG_00456	Asptu1_0052728	Aspve1_0024235	Aspwe1_0040408	Aspzo1_1054710	NFIA_012900	38275-mRNA
group204	Aspfo1_0127629	Aacu16872_028868	Aspbr1_0037760	Acar5010_211765	ACLA_068690	AFL2T_09315	AFUB_022680	Afu2g05650	Aspgl1_0055368	Aspka1_0174468	AN7479	An02g14080	AO090001000680	Aspsy1_0152781	ATEG_06755	Asptu1_0119674	Aspve1_0054676	Aspwe1_0046301	Aspzo1_0028569	NFIA_082380	207470-mRNA
group205	Aspfo1_0032269	Aacu16872_023017	Aspbr1_0075586	Acar5010_205471	ACLA_049610	AFL2T_01874	AFUB_067510	Afu4g10410	Aspgl1_0041054	Aspka1_0177646	AN1993	An04g06380	AO090003001171	Aspsy1_0317074	ATEG_00899	Asptu1_0127946	Aspve1_0080171	Aspwe1_0166756	Aspzo1_0135509	NFIA_105660	214270-mRNA
group206	Aspfo1_0074401	Aacu16872_055220	Aspbr1_0272300	Acar5010_398055	ACLA_000940	AFL2T_09998	AFUB_052740	Afu5g04220	Aspgl1_0052476	Aspka1_0178387	AN8274	An09g06670	AO090102000626	Aspsy1_0161880	ATEG_07991	Asptu1_0136358	Aspve1_0047281	Aspwe1_0744022	Aspzo1_0134263	NFIA_037880	56871-mRNA
group207	Aspfo1_0045223	Aacu16872_021645	Aspbr1_0043884	Acar5010_205415	ACLA_050180	AFL2T_01927	AFUB_068120	Afu4g11080	Aspgl1_0161329	Aspka1_0173185	AN5626	An04g05620	AO090003001112	Aspsy1_0150538	ATEG_03970	Asptu1_0127505	Aspve1_0131904	Aspwe1_0731165	Aspzo1_0111537	NFIA_105020	214348-mRNA
group208	Aspfo1_0146138	Aacu16872_031781	Aspbr1_0496933	Acar5010_202337	ACLA_086070	AFL2T_02588	AFUB_001900	Afu6g12830	Aspgl1_0036910	Aspka1_0178166	AN3720	An08g10650	AO090003000403	Aspsy1_0090738	ATEG_03317	Asptu1_0053057	Aspve1_0138562	Aspwe1_0047162	Aspzo1_0129561	NFIA_058780	52565-mRNA
group209	Aspfo1_0039289	Aacu16872_038793	Aspbr1_0038589	Acar5010_203560	ACLA_038550	AFL2T_02388	AFUB_038500	Afu3g10660	Aspgl1_0024667	Aspka1_0172349	AN4923	An02g06320	AO090003000611	Aspsy1_0147739	ATEG_04595	Asptu1_0473694	Aspve1_0027159	Aspwe1_0049242	Aspzo1_0012345	NFIA_066630	55566-mRNA
group210	Aspfo1_0150064	Aacu16872_046715	Aspbr1_0401909	Acar5010_203278	ACLA_073860	AFL2T_07044	AFUB_029410	Afu2g13780	Aspgl1_0034902	Aspka1_0172412	AN2420	An02g05400	AO090026000203	Aspsy1_0084660	ATEG_01362	Asptu1_0165790	Aspve1_0080394	Aspwe1_0163624	Aspzo1_0015930	NFIA_088960	129080-mRNA
group211	Aspfo1_0323924	Aacu16872_024178	Aspbr1_0123548	Acar5010_207560	ACLA_027070	AFL2T_03865	AFUB_007860	Afu1g07540	Aspgl1_0062967	Aspka1_0175826	AN5121	An07g10110	AO090012001005	Aspsy1_0047621	ATEG_10204	Asptu1_0077573	Aspve1_0200291	Aspwe1_0046376	Aspzo1_0135672	NFIA_017210	209239-mRNA
group212	Aspfo1_0207797	Aacu16872_045852	Aspbr1_0132023	Acar5010_210920	ACLA_072400	AFL2T_03333	AFUB_030720	Afu2g15070	Aspgl1_0025226	Aspka1_0180727	AN7579	An15g03020	AO090012000427	Aspsy1_0058585	ATEG_07860	Asptu1_0131627	Aspve1_0135204	Aspwe1_0162044	Aspzo1_2078428	NFIA_090320	200642-mRNA
group213	Aspfo1_0135455	Aacu16872_033069	Aspbr1_0198794	Acar5010_211352	ACLA_095420	AFL2T_05681	AFUB_093160	Afu6g05120	Aspgl1_0131272	Aspka1_0182469	AN6508	An15g00170	AO090701000024	Aspsy1_0164039	ATEG_05663	Asptu1_0131078	Aspve1_0137547	Aspwe1_0036193	Aspzo1_0073580	NFIA_051690	209956-mRNA
group214	Aspfo1_0083844	Aacu16872_023444	Aspbr1_0029814	Acar5010_169116	ACLA_081610	AFL2T_01451	AFUB_073410	Afu6g07430	Aspgl1_0139721	Aspka1_0175724	AN5210	An07g08990	AO090005001556	Aspsy1_0059769	ATEG_03685	Asptu1_0077487	Aspve1_0200033	Aspwe1_0028225	Aspzo1_0015617	NFIA_053110	56137-mRNA
group215	Aspfo1_0134182	Aacu16872_056314	Aspbr1_0196264	Acar5010_206951	ACLA_003580	AFL2T_01718	AFUB_050270	Afu5g01740	Aspgl1_0135079	Aspka1_0174995	AN8075	An16g01480	AO090003001350	Aspsy1_0091821	ATEG_09791	Asptu1_0610352	Aspve1_0139155	Aspwe1_0052883	Aspzo1_0152963	NFIA_040360	183936-mRNA
group216	Aspfo1_0178979	Aacu16872_043376	Aspbr1_0206366	Acar5010_208473	ACLA_012870	AFL2T_00281	AFUB_057420	Afu5g09860	Aspgl1_0051096	Aspka1_0176379	AN8782	An07g03100	AO090005000277	Aspsy1_0159636	ATEG_06438	Asptu1_0127185	Aspve1_0046379	Aspwe1_0035382	Aspzo1_0134318	NFIA_077450	53315-mRNA
group217	Aspfo1_0039383	Aacu16872_041008	Aspbr1_0039671	Acar5010_207703	ACLA_018730	AFL2T_00976	AFUB_016140	Afu1g16750	Aspgl1_0042929	Aspka1_0172299	AN10445	An01g10190	AO090005001008	Aspsy1_0900470	ATEG_05119	Asptu1_0039459	Aspve1_0132979	Aspwe1_0027455	Aspzo1_0098686	NFIA_008610	55305-mRNA
group218	Aspfo1_0051420	Aacu16872_054118	Aspbr1_0199197	Acar5010_056046	ACLA_008920	AFL2T_10039	AFUB_053170	Afu5g05630	Aspgl1_0071178	Aspka1_0180144	AN8856	An17g02240	AO090009000698	Aspsy1_0049519	ATEG_09467	Asptu1_0043338	Aspve1_0088179	Aspwe1_0102323	Aspzo1_0129082	NFIA_037430	214126-mRNA
group219	Aspfo1_0210526	Aacu16872_035630	Aspbr1_0198920	Acar5010_202224	ACLA_087210	AFL2T_12017	AFUB_000650	Afu6g14100	Aspgl1_0129181	Aspka1_0183006	AN5356	An03g03360	AO090103000383	Aspsy1_0493134	ATEG_00922	Asptu1_0134271	Aspve1_0834856	Aspwe1_0033403	Aspzo1_0472264	NFIA_059990	44373-mRNA
group220	Aspfo1_0029087	Aacu16872_023180	Aspbr1_0042370	Acar5010_170747	ACLA_092800	AFL2T_05237	AFUB_019100	Afu2g02020	Aspgl1_0153374	Aspka1_0175484	AN4577	An07g05830	AO090011000472	Aspsy1_1095985	ATEG_05714	Asptu1_0750789	Aspve1_0084961	Aspwe1_0184401	Aspzo1_0061560	NFIA_034390	180458-mRNA
group221	Aspfo1_0066230	Aacu16872_027600	Aspbr1_0412521	Acar5010_203202	ACLA_072040	AFL2T_06969	AFUB_028870	Afu2g13240	Aspgl1_0051481	Aspka1_0172664	AN6232	An02g02020	AO090026000283	Aspsy1_0068763	ATEG_01300	Asptu1_0117032	Aspve1_0131212	Aspwe1_0044563	Aspzo1_0132162	NFIA_088410	52144-mRNA
group222	Aspfo1_0045880	Aacu16872_044735	Aspbr1_0075043	Acar5010_206583	ACLA_058780	AFL2T_00609	AFUB_082180	Afu8g05350	Aspgl1_0046584	Aspka1_0179476	AN1526	An16g07380	AO090005000614	Aspsy1_0143796	ATEG_04770	Asptu1_0147387	Aspve1_0079550	Aspwe1_0119432	Aspzo1_0133106	NFIA_098100	193912-mRNA
group223	Aspfo1_0050216	Aacu16872_024285	Aspbr1_0054744	Acar5010_207510	ACLA_027590	AFL2T_03815	AFUB_007340	Afu1g06960	Aspgl1_0116314	Aspka1_0175768	AN5162	An07g09530	AO090012000948	Aspsy1_0033466	ATEG_03737	Asptu1_0126348	Aspve1_0139253	Aspwe1_0112228	Aspzo1_0135611	NFIA_017730	209315-mRNA
group224	Aspfo1_0046827	Aacu16872_033058	Aspbr1_0048341	Acar5010_210960	ACLA_074500	AFL2T_03194	AFUB_031210	Afu2g15560	Aspgl1_0051658	Aspka1_0180688	AN7603	An15g05730	AO090012000274	Aspsy1_0046068	ATEG_02422	Asptu1_0204816	Aspve1_0043799	Aspwe1_0131667	Aspzo1_0127143	NFIA_090790	210268-mRNA
group225	Aspfo1_0222454	Aacu16872_046387	Aspbr1_0199043	Acar5010_153452	ACLA_010280	AFL2T_05919	AFUB_054580	Afu5g07020	Aspgl1_0081176	Aspka1_0183131	AN2210	An17g00240	AO090701000282	Aspsy1_0084942	ATEG_09303	Asptu1_0043561	Aspve1_0126017	Aspwe1_0048043	Aspzo1_0061172	NFIA_080240	57252-mRNA
group226	Aspfo1_0450207	Aacu16872_042210	Aspbr1_0025857	Acar5010_139816	ACLA_034480	AFL2T_10959	AFUB_042520	Afu3g06530	Aspgl1_0047064	Aspka1_0175980	AN4769	An11g09790	AO090020000349	Aspsy1_0043239	ATEG_08765	Asptu1_0031342	Aspve1_0051770	Aspwe1_0052468	Aspzo1_0136304	NFIA_070730	209058-mRNA
group227	Aspfo1_0043580	Aacu16872_057914	Aspbr1_0041860	Acar5010_203047	ACLA_026270	AFL2T_01500	AFUB_008620	Afu1g09200	Aspgl1_0074818	Aspka1_0177767	AN1367	An08g00720	AO090005001611	Aspsy1_0220333	ATEG_08544	Asptu1_0037312	Aspve1_0037092	Aspwe1_0024534	Aspzo1_0128044	NFIA_016440	176830-mRNA
group228	Aspfo1_0130886	Aacu16872_060121	Aspbr1_0041524	Acar5010_202804	ACLA_023910	AFL2T_07618	AFUB_011170	Afu1g11730	Aspgl1_0137712	Aspka1_0179644	AN1126	An08g03690	AO090038000254	Aspsy1_0053235	ATEG_00364	Asptu1_0026342	Aspve1_0049389	Aspwe1_0051423	Aspzo1_0057949	NFIA_013810	208201-mRNA
group229	Aspfo1_0202620	Aacu16872_061552	Aspbr1_0040589	Acar5010_170516	ACLA_061920	AFL2T_08072	AFUB_045950	Afu3g02380	Aspgl1_0136179	Aspka1_0182215	AN9362	An01g01060	AO090120000034	Aspsy1_0051614	ATEG_07467	Asptu1_0040511	Aspve1_0048038	Aspwe1_0041211	Aspzo1_0090282	NFIA_003540	55496-mRNA
group230	Aspfo1_0040624	Aacu16872_052405	Aspbr1_0042009	Acar5010_208546	ACLA_007560	AFL2T_00441	AFUB_091450	Afu7g05870	Aspgl1_0051219	Aspka1_0176297	AN6726	An07g02010	AO090005000451	Aspsy1_0060850	ATEG_06347	Asptu1_0045021	Aspve1_0046483	Aspwe1_0147896	Aspzo1_0132016	NFIA_027110	56252-mRNA
group231	Aspfo1_0058211	Aacu16872_038657	Aspbr1_0192221	Acar5010_203705	ACLA_039950	AFL2T_02244	AFUB_037100	Afu3g12080	Aspgl1_0024505	Aspka1_0179138	AN5020	An02g07780	AO090003000769	Aspsy1_0042805	ATEG_04753	Asptu1_0119887	Aspve1_0127083	Aspwe1_0103428	Aspzo1_0127801	NFIA_065230	47046-mRNA
group232	Aspfo1_0133380	Aacu16872_029455	Aspbr1_0043425	Acar5010_206855	ACLA_037240	AFL2T_01226	AFUB_039810	Afu3g09320	Aspgl1_0040640	Aspka1_0175131	AN3058	An16g02970	AO090005001302	Aspsy1_0146314	ATEG_01548	Asptu1_0042660	Aspve1_0126550	Aspwe1_0036788	Aspzo1_0054757	NFIA_067820	56462-mRNA
group233	Aspfo1_0700385	Aacu16872_048030	Aspbr1_0046741	Acar5010_212186	ACLA_012540	AFL2T_06295	AFUB_055500	Afu5g07970	Aspgl1_0051842	Aspka1_0181536	AN7729	An03g04060	AO090701000710	Aspsy1_0046273	ATEG_08329	Asptu1_0060772	Aspve1_0041664	Aspwe1_0167568	Aspzo1_0130231	NFIA_079320	213454-mRNA
group234	Aspfo1_0141015	Aacu16872_050608	Aspbr1_0195615	Acar5010_207514	ACLA_027550	AFL2T_03819	AFUB_007380	Afu1g07010	Aspgl1_0031096	Aspka1_0175772	AN5166	An07g09570	AO090012000953	Aspsy1_0091635	ATEG_02635	Asptu1_0032154	Aspve1_0139573	Aspwe1_0519685	Aspzo1_0154097	NFIA_017690	181254-mRNA
group235	Aspfo1_0126964	Aacu16872_025917	Aspbr1_0052566	Acar5010_207757	ACLA_019290	AFL2T_01033	AFUB_015610	Afu1g16270	Aspgl1_0119277	Aspka1_0177588	AN0942	An01g10920	AO090005001078	Aspsy1_0025836	ATEG_05176	Asptu1_0028852	Aspve1_0049200	Aspwe1_0039911	Aspzo1_0069281	NFIA_009170	46405-mRNA
group236	Aspfo1_0029187	Aacu16872_040469	Aspbr1_0124510	Acar5010_207324	ACLA_092010	AFL2T_06676	AFUB_019880	Afu2g02780	Aspgl1_0136915	Aspka1_0175592	AN4546	An07g07150	AO090026000625	Aspsy1_0155536	ATEG_09612	Asptu1_0045546	Aspve1_0053922	Aspwe1_0350484	Aspzo1_0127395	NFIA_035170	209528-mRNA
group237	Aspfo1_0214254	Aacu16872_051791	Aspbr1_0172619	Acar5010_206114	ACLA_029590	AFL2T_02216	AFUB_005420	Afu1g05060	Aspgl1_0121036	Aspka1_0178878	AN2733	An01g04250	AO090003000803	Aspsy1_1121430	ATEG_02572	Asptu1_0040122	Aspve1_0134784	Aspwe1_0169533	Aspzo1_0064029	NFIA_019680	172591-mRNA
group238	Aspfo1_0121538	Aacu16872_030624	Aspbr1_0119327	Acar5010_208140	ACLA_060620	AFL2T_07967	AFUB_043800	Afu3g04170	Aspgl1_0133164	Aspka1_0182967	AN9403	An01g00100	AO090124000079	Aspsy1_0163843	ATEG_04262	Asptu1_0028357	Aspve1_0048085	Aspwe1_0040996	Aspzo1_0134207	NFIA_006440	55510-mRNA
group239	Aspfo1_0276021	Aacu16872_044347	Aspbr1_0053131	Acar5010_208239	ACLA_014270	AFL2T_06591	AFUB_058790	Afu5g11230	Aspgl1_1040257	Aspka1_0179011	AN0182	An01g02320	AO090026000726	Aspsy1_0610053	ATEG_07709	Asptu1_0054188	Aspve1_0222324	Aspwe1_0170650	Aspzo1_0148260	NFIA_076050	206304-mRNA
group240	Aspfo1_0121108	Aacu16872_027573	Aspbr1_0118859	Acar5010_212451	ACLA_029650	AFL2T_02184	AFUB_005360	Afu1g04990	Aspgl1_0023757	Aspka1_0178884	AN0406	An01g04080	AO090003000834	Aspsy1_0639570	ATEG_02591	Asptu1_0511573	Aspve1_0078276	Aspwe1_0104266	Aspzo1_0064522	NFIA_019740	206141-mRNA
group241	Aspfo1_0058391	Aacu16872_050867	Aspbr1_0146440	Acar5010_207802	ACLA_085230	AFL2T_04267	AFUB_077600	Afu6g11580	Aspgl1_0086441	Aspka1_0177526	AN1151	An01g11680	AO090023000419	Aspsy1_0038118	ATEG_05005	Asptu1_0120184	Aspve1_0079114	Aspwe1_0050909	Aspzo1_0160572	NFIA_057270	172633-mRNA
group242	Aspfo1_0029495	Aacu16872_039956	Aspbr1_0050814	Acar5010_204535	ACLA_083440	AFL2T_09220	AFUB_074920	Afu6g08960	Aspgl1_0168158	Aspka1_0176203	AN1757	An11g06720	AO090001000574	Aspsy1_0063837	ATEG_06655	Asptu1_0191545	Aspve1_0185538	Aspwe1_0045859	Aspzo1_0133976	NFIA_054620	178388-mRNA
group243	Aspfo1_0051834	Aacu16872_046902	Aspbr1_0048891	Acar5010_211624	ACLA_065350	AFL2T_07921	AFUB_088730	Afu7g02180	Aspgl1_0047629	Aspka1_0181348	AN9094	An12g00480	AO090038000595	Aspsy1_0160851	ATEG_01851	Asptu1_0035699	Aspve1_0047849	Aspwe1_0113882	Aspzo1_1513389	NFIA_114900	54451-mRNA
group244	Aspfo1_0133006	Aacu16872_039442	Aspbr1_0075887	Acar5010_205144	ACLA_047060	AFL2T_04614	AFUB_064800	Afu4g07700	Aspgl1_0047608	Aspka1_0172910	AN4463	An04g02070	AO090023000802	Aspsy1_0163319	ATEG_05434	Asptu1_0128391	Aspve1_0134400	Aspwe1_0034559	Aspzo1_0120997	NFIA_108480	213187-mRNA
group245	Aspfo1_0062184	Aacu16872_035508	Aspbr1_0190116	Acar5010_134275	ACLA_053670	AFL2T_12454	AFUB_098320	Afu4g04680	Aspgl1_0046818	Aspka1_0177480	AN6985	An14g00160	AO090206000019	Aspsy1_0158552	ATEG_02760	Asptu1_0060571	Aspve1_0046235	Aspwe1_0030236	Aspzo1_0065990	NFIA_028670	53716-mRNA
group246	Aspfo1_0044868	Aacu16872_049889	Aspbr1_0044222	Acar5010_205142	ACLA_047010	AFL2T_04617	AFUB_064780	Afu4g07690	Aspgl1_0047610	Aspka1_0172909	AN4464	An04g02060	AO090023000806	Aspsy1_0051352	ATEG_05435	Asptu1_0046791	Aspve1_0043123	Aspwe1_0034563	Aspzo1_0144623	NFIA_108500	57068-mRNA
group247	Aspfo1_0133105	Aacu16872_039378	Aspbr1_0196876	Acar5010_002874	ACLA_046360	AFL2T_04682	AFUB_064140	Afu4g07050	Aspgl1_0120245	Aspka1_0172848	AN4421	An04g01450	AO090023000871	Aspsy1_0188232	ATEG_05509	Asptu1_0128542	Aspve1_0043191	Aspwe1_0034644	Aspzo1_0071347	NFIA_109170	54624-mRNA
group248	Aspfo1_0208776	Aacu16872_047260	Aspbr1_0024561	Acar5010_009734	ACLA_054560	AFL2T_05126	AFUB_099140	Afu4g03880	Aspgl1_0081993	Aspka1_0177396	AN7107	An14g01010	AO090011000338	Aspsy1_0081074	ATEG_02206	Asptu1_0060524	Aspve1_0065372	Aspwe1_0174642	Aspzo1_0016331	NFIA_029520	201401-mRNA
group249	Aspfo1_0717128	Aacu16872_029788	Aspbr1_0674949	Acar5010_206891	ACLA_036940	AFL2T_01273	AFUB_040140	Afu3g08970	Aspgl1_0136256	Aspka1_0175094	AN3029	An16g02490	AO090005001357	Aspsy1_1171910	ATEG_01575	Asptu1_0121127	Aspve1_0128973	Aspwe1_0549289	Aspzo1_0062135	NFIA_068160	56468-mRNA
group250	Aspfo1_0132477	Aacu16872_051078	Aspbr1_0031128	Acar5010_179111	ACLA_045690	AFL2T_04763	AFUB_063500	Afu4g06380	Aspgl1_0165586	Aspka1_0172791	AN4353	An04g00740	AO090023000951	Aspsy1_0036631	ATEG_05585	Asptu1_0032921	Aspve1_0085205	Aspwe1_0099036	Aspzo1_0134916	NFIA_109770	54651-mRNA
group251	Aspfo1_0383594	Aacu16872_053560	Aspbr1_0040905	Acar5010_202344	ACLA_086180	AFL2T_02577	AFUB_001810	Afu6g12930	Aspgl1_0048891	Aspka1_0178156	AN5525	An08g10530	AO090003000415	Aspsy1_0043981	ATEG_03325	Asptu1_0114045	Aspve1_0169489	Aspwe1_0033634	Aspzo1_0111729	NFIA_058870	52568-mRNA
group252	Aspfo1_0028184	Aacu16872_025889	Aspbr1_0052834	Acar5010_207181	ACLA_035720	AFL2T_10903	AFUB_041320	Afu3g07790	Aspgl1_0149769	Aspka1_0173803	AN2914	An01g06560	AO090020000418	Aspsy1_0042663	ATEG_01692	Asptu1_0027840	Aspve1_0039598	Aspwe1_0052379	Aspzo1_0130130	NFIA_069370	51912-mRNA
group253	Aspfo1_0508500	Aacu16872_021092	Aspbr1_0442369	Acar5010_207950	ACLA_020190	AFL2T_01139	AFUB_014820	Afu1g15270	Aspgl1_0042769	Aspka1_0176976	AN0858	An01g13350	AO090005001209	Aspsy1_0038547	ATEG_00825	Asptu1_0028657	Aspve1_0119951	Aspwe1_0109613	Aspzo1_0143464	NFIA_010150	205443-mRNA
group254	Aspfo1_0077083	Aacu16872_027257	Aspbr1_0052976	Acar5010_003934	ACLA_031110	AFL2T_00733	AFUB_003920	Afu1g03510	Aspgl1_0044466	Aspka1_0178851	AN0252	An01g04630	AO090005000749	Aspsy1_0027800	ATEG_02551	Asptu1_0054061	Aspve1_0078033	Aspwe1_0390189	Aspzo1_0131461	NFIA_021150	36164-mRNA
group255	Aspfo1_0144852	Aacu16872_033865	Aspbr1_0046885	Acar5010_056266	ACLA_009710	AFL2T_10111	AFUB_053920	Afu5g06390	Aspgl1_0120055	Aspka1_0180072	AN2272	An17g01330	AO090009000617	Aspsy1_0039654	ATEG_09393	Asptu1_0043467	Aspve1_0038471	Aspwe1_0034932	Aspzo1_1332679	NFIA_036740	214022-mRNA
group256	Aspfo1_0047177	Aacu16872_032329	Aspbr1_0077380	Acar5010_134608	ACLA_096760	AFL2T_05810	AFUB_094450	Afu6g03850	Aspgl1_0131287	Aspka1_0180840	AN6627	An15g01670	AO090701000163	Aspsy1_0033847	ATEG_07077	Asptu1_0048590	Aspve1_0137221	Aspwe1_0105976	Aspzo1_0122994	NFIA_050370	210080-mRNA
group257	Aspfo1_0184505	Aacu16872_042897	Aspbr1_0064478	Acar5010_202834	ACLA_024420	AFL2T_07655	AFUB_010560	Afu1g11130	Aspgl1_0048224	Aspka1_0179671	AN1166	An08g03430	AO090038000295	Aspsy1_0140390	ATEG_00314	Asptu1_0072573	Aspve1_0121380	Aspwe1_0040621	Aspzo1_0128263	NFIA_014500	52748-mRNA
group258	Aspfo1_0212175	Aacu16872_064202	Aspbr1_0025267	Acar5010_212067	ACLA_090300	AFL2T_02766	AFUB_021300	Afu2g04230	Aspgl1_0065164	Aspka1_0174236	AN1896	An11g02170	AO090003000211	Aspsy1_0039008	ATEG_05924	Asptu1_0191173	Aspve1_0037840	Aspwe1_0177159	Aspzo1_0134163	NFIA_081020	199148-mRNA
group259	Aspfo1_0039868	Aacu16872_051884	Aspbr1_0052902	Acar5010_207243	ACLA_031860	AFL2T_00821	AFUB_002930	Afu1g02550	Aspgl1_0044605	Aspka1_0173725	AN0316	An01g05650	AO090005000840	Aspsy1_0040855	ATEG_04838	Asptu1_0054002	Aspve1_0035722	Aspwe1_0037675	Aspzo1_0115252	NFIA_022070	206009-mRNA
group260	Aspfo1_0061535	Aacu16872_054081	Aspbr1_0132312	Acar5010_211368	ACLA_095520	AFL2T_05689	AFUB_093250	Afu6g05040	Aspgl1_0049977	Aspka1_0182459	AN6517	An15g00270	AO090701000034	Aspsy1_0051712	ATEG_05672	Asptu1_0130969	Aspve1_0804405	Aspwe1_0036176	Aspzo1_0073299	NFIA_051600	40316-mRNA
group261	Aspfo1_0197094	Aacu16872_064321	Aspbr1_0032313	Acar5010_208789	ACLA_041360	AFL2T_03600	AFUB_035200	Afu3g14010	Aspgl1_0077209	Aspka1_0178565	AN2491	An09g04640	AO090012000727	Aspsy1_0042286	ATEG_04031	Asptu1_0051022	Aspve1_0039228	Aspwe1_0130191	Aspzo1_0781487	NFIA_063270	212525-mRNA
group262	Aspfo1_0044077	Aacu16872_049187	Aspbr1_0041325	Acar5010_202649	ACLA_022630	AFL2T_03511	AFUB_012310	Afu1g12840	Aspgl1_0050922	Aspka1_0178739	AN1007	An08g05640	AO090012000624	Aspsy1_0038347	ATEG_00475	Asptu1_0037855	Aspve1_0118687	Aspwe1_0040393	Aspzo1_0109754	NFIA_012720	198539-mRNA
group263	Aspfo1_0043245	Aacu16872_038074	Aspbr1_0072679	Acar5010_207991	ACLA_019640	AFL2T_01078	AFUB_015260	Afu1g15730	Aspgl1_0042836	Aspka1_0177033	AN0907	An01g14080	AO090005001132	Aspsy1_0142771	ATEG_05221	Asptu1_0143838	Aspve1_0067906	Aspwe1_0110642	Aspzo1_0133547	NFIA_009600	46272-mRNA
group264	Aspfo1_0051577	Aacu16872_046343	Aspbr1_0308828	Acar5010_210574	ACLA_010080	AFL2T_05858	AFUB_054330	Afu5g06770	Aspgl1_0033066	Aspka1_0180026	AN2244	An17g00840	AO090701000213	Aspsy1_0039698	ATEG_09348	Asptu1_0043508	Aspve1_0038516	Aspwe1_0034977	Aspzo1_0129221	NFIA_036350	51019-mRNA
group265	Aspfo1_0212301	Aacu16872_055842	Aspbr1_0166337	Acar5010_504711	ACLA_084350	AFL2T_04088	AFUB_076660	Afu6g10620	Aspgl1_0031474	Aspka1_0174362	AN2439	An11g00480	AO090023000208	Aspsy1_0026625	ATEG_02373	Asptu1_0191041	Aspve1_0025590	Aspwe1_0106704	Aspzo1_0656829	NFIA_056390	38727-mRNA
group266	Aspfo1_0129990	Aacu16872_023351	Aspbr1_0121699	Acar5010_038492	ACLA_026450	AFL2T_01510	AFUB_008440	Afu1g09020	Aspgl1_0128238	Aspka1_0177785	AN1379	An08g00520	AO090005001624	Aspsy1_0141764	ATEG_08522	Asptu1_0026093	Aspve1_0122520	Aspwe1_0106018	Aspzo1_0058187	NFIA_016620	38648-mRNA
group267	Aspfo1_0030200	Aacu16872_028290	Aspbr1_0117562	Acar5010_203955	ACLA_002690	AFL2T_09777	AFUB_051000	Afu5g02470	Aspgl1_0048686	Aspka1_0174752	AN8009	An02g10320	AO090102000360	Aspsy1_0047941	ATEG_09213	Asptu1_0189574	Aspve1_0087395	Aspwe1_0042854	Aspzo1_0059973	NFIA_039610	207219-mRNA
group268	Aspfo1_0138135	Aacu16872_056933	Aspbr1_0047879	Acar5010_008761	ACLA_080900	AFL2T_05507	AFUB_024970	Afu2g09090	Aspgl1_0065892	Aspka1_0176709	AN6073	An12g04750	AO090011000790	Aspsy1_0151678	ATEG_09868	Asptu1_0937589	Aspve1_0191245	Aspwe1_0119680	Aspzo1_0126461	NFIA_084620	202050-mRNA
group269	Aspfo1_0060663	Aacu16872_052652	Aspbr1_0030335	Acar5010_206810	ACLA_037730	AFL2T_01180	AFUB_039270	Afu3g09900	Aspgl1_0034534	Aspka1_0175176	AN4998	An16g03580	AO090005001256	Aspsy1_0087570	ATEG_04512	Asptu1_0055816	Aspve1_0051538	Aspwe1_0103490	Aspzo1_0056332	NFIA_067400	184246-mRNA
group270	Aspfo1_0135417	Aacu16872_033324	Aspbr1_0069377	Acar5010_211027	ACLA_075060	AFL2T_03119	AFUB_031770	Afu2g16090	Aspgl1_0718859	Aspka1_0181737	AN2142	An15g06440	AO090012000189	Aspsy1_0367431	ATEG_02335	Asptu1_0883807	Aspve1_0125341	Aspwe1_0458472	Aspzo1_0054593	NFIA_091350	210321-mRNA
group271	Aspfo1_0050283	Aacu16872_024246	Aspbr1_0124729	Acar5010_207553	ACLA_027140	AFL2T_03858	AFUB_007790	Afu1g07470	Aspgl1_0041433	Aspka1_0175819	AN5131	An07g10020	AO090012000997	Aspsy1_0047609	ATEG_10180	Asptu1_0192670	Aspve1_0140090	Aspwe1_0040953	Aspzo1_0072844	NFIA_017280	209252-mRNA
group272	Aspfo1_0671518	Aacu16872_035378	Aspbr1_0165149	Acar5010_211109	ACLA_053840	AFL2T_12436	AFUB_098490	Afu4g04520	Aspgl1_0125287	Aspka1_0177466	AN7000	An14g00310	AO090206000040	Aspsy1_0034676	ATEG_02744	Asptu1_0034855	Aspve1_0340127	Aspwe1_0115876	Aspzo1_0132436	NFIA_028840	53725-mRNA
group273	Aspfo1_0196086	Aacu16872_048057	Aspbr1_0184295	Acar5010_509151	ACLA_012390	AFL2T_06309	AFUB_055660	Afu5g08130	Aspgl1_0157638	Aspka1_0181518	AN7721	An03g04340	AO090701000730	Aspsy1_0204299	ATEG_08314	Asptu1_0195652	Aspve1_0028798	Aspwe1_0125550	Aspzo1_0018398	NFIA_079170	203924-mRNA
group274	Aspfo1_0041838	Aacu16872_051603	Aspbr1_0191565	Acar5010_204292	ACLA_034020	AFL2T_11198	AFUB_042990	Afu3g06060	Aspgl1_0046989	Aspka1_0175923	AN2764	An11g10450	AO090020000077	Aspsy1_0043301	ATEG_08864	Asptu1_0191842	Aspve1_0051809	Aspwe1_0042184	Aspzo1_0146113	NFIA_071190	48158-mRNA
group275	Aspfo1_0145004	Aacu16872_033599	Aspbr1_0058063	Acar5010_153716	ACLA_009470	AFL2T_10088	AFUB_053700	Afu5g06140	Aspgl1_0064451	Aspka1_0180093	AN2294	An17g01660	AO090009000643	Aspsy1_0140332	ATEG_09414	Asptu1_0122726	Aspve1_0162577	Aspwe1_0034900	Aspzo1_0164438	NFIA_036960	51057-mRNA
group276	Aspfo1_0064206	Aacu16872_055195	Aspbr1_0157083	Acar5010_149878	ACLA_001260	AFL2T_09968	AFUB_052380	Afu5g03880	Aspgl1_0136400	Aspka1_0178417	AN8246	An09g06320	AO090102000593	Aspsy1_0512711	ATEG_08018	Asptu1_0061657	Aspve1_0089282	Aspwe1_0137726	Aspzo1_0130508	NFIA_038240	56880-mRNA
group277	Aspfo1_0042863	Aacu16872_038754	Aspbr1_0116396	Acar5010_203607	ACLA_038990	AFL2T_02346	AFUB_038070	Afu3g11070	Aspgl1_0034385	Aspka1_0179054	AN4888	An02g06820	AO090003000661	Aspsy1_0043049	ATEG_04633	Asptu1_0041362	Aspve1_0189511	Aspwe1_0049278	Aspzo1_0055145	NFIA_066190	55573-mRNA
group278	Aspfo1_0059716	Aacu16872_022563	Aspbr1_0055882	Acar5010_205181	ACLA_047410	AFL2T_04575	AFUB_065150	Afu4g08050	Aspgl1_0058275	Aspka1_0172946	AN3841	An04g02480	AO090023000764	Aspsy1_0149385	ATEG_05399	Asptu1_0046743	Aspve1_0041886	Aspwe1_0124494	Aspzo1_0027275	NFIA_108150	213140-mRNA
group279	Aspfo1_0044982	Aacu16872_057265	Aspbr1_0605661	Acar5010_205246	ACLA_047840	AFL2T_04532	AFUB_065580	Afu4g08480	Aspgl1_0041213	Aspka1_0173019	AN1700	An04g03270	AO090023000714	Aspsy1_0167353	ATEG_05351	Asptu1_0128829	Aspve1_0037584	Aspwe1_0034454	Aspzo1_0134663	NFIA_107690	213093-mRNA
group280	Aspfo1_0120248	Aacu16872_059669	Aspbr1_0117822	Acar5010_138169	ACLA_071340	AFL2T_06870	AFUB_028100	Afu2g12440	Aspgl1_0028906	Aspka1_0172467	AN6283	An02g04630	AO090026000391	Aspsy1_0150842	ATEG_01183	Asptu1_0073480	Aspve1_0641739	Aspwe1_0044474	Aspzo1_0065726	NFIA_087580	175006-mRNA
group281	Aspfo1_0130229	Aacu16872_062339	Aspbr1_0205603	Acar5010_202400	ACLA_086710	AFL2T_02524	AFUB_001340	Afu6g13410	Aspgl1_0048793	Aspka1_0173361	AN5452	An08g09010	AO090003000466	Aspsy1_0149175	ATEG_03387	Asptu1_0052960	Aspve1_0053258	Aspwe1_0033568	Aspzo1_0060110	NFIA_059370	38018-mRNA
group282	Aspfo1_0231343	Aacu16872_021755	Aspbr1_0052073	Acar5010_203476	ACLA_069920	AFL2T_05290	AFUB_026720	Afu2g10930	Aspgl1_0049188	Aspka1_0172606	AN5915	An02g02830	AO090011000535	Aspsy1_0044889	ATEG_01484	Asptu1_0451823	Aspve1_0052149	Aspwe1_0044193	Aspzo1_0132848	NFIA_086250	197098-mRNA
group283	Aspfo1_0039211	Aacu16872_063432	Aspbr1_0400991	Acar5010_203246	ACLA_074040	AFL2T_06989	AFUB_029170	Afu2g13530	Aspgl1_0084169	Aspka1_0172386	AN6330	An02g05700	AO090026000260	Aspsy1_0045489	ATEG_01327	Asptu1_0198988	Aspve1_0041260	Aspwe1_0045449	Aspzo1_0132197	NFIA_088730	206816-mRNA
group284	Aspfo1_0051838	Aacu16872_046905	Aspbr1_0048888	Acar5010_211618	ACLA_065380	AFL2T_07918	AFUB_088700	Afu7g02140	Aspgl1_0047632	Aspka1_0181351	AN9097	An12g00510	AO090038000592	Aspsy1_0161348	ATEG_01848	Asptu1_0061300	Aspve1_0047842	Aspwe1_0112778	Aspzo1_0130027	NFIA_114870	203246-mRNA
group285	Aspfo1_0040456	Aacu16872_030510	Aspbr1_0205359	Acar5010_208136	ACLA_060590	AFL2T_07964	AFUB_043770	Afu3g04210	Aspgl1_0132972	Aspka1_0182971	AN9407	An01g00060	AO090124000083	Aspsy1_0564317	ATEG_04259	Asptu1_0116450	Aspve1_0144895	Aspwe1_0109503	Aspzo1_0626157	NFIA_006480	55511-mRNA
group286	Aspfo1_0139768	Aacu16872_044448	Aspbr1_0058241	Acar5010_179468	ACLA_015240	AFL2T_08346	AFUB_059800	Afu5g12210	Aspgl1_0132531	Aspka1_0173465	AN0081	An18g02090	AO090120000339	Aspsy1_0085651	ATEG_02052	Asptu1_0052025	Aspve1_0215384	Aspwe1_0446468	Aspzo1_0148347	NFIA_075080	54102-mRNA
group287	Aspfo1_0202131	Aacu16872_045128	Aspbr1_0119504	Acar5010_506584	ACLA_051250	AFL2T_10264	AFUB_069220	Afu4g12250	Aspgl1_0175590	Aspka1_0173875	AN3657	An01g07520	AO090009000426	Aspsy1_0032634	ATEG_03110	Asptu1_0188122	Aspve1_0138671	Aspwe1_0022678	Aspzo1_0060114	NFIA_104020	172838-mRNA
group288	Aspfo1_0083347	Aacu16872_050298	Aspbr1_0180676	Acar5010_205911	ACLA_029100	AFL2T_10297	AFUB_005900	Afu1g05560	Aspgl1_0044157	Aspka1_0180161	AN4080	An18g04400	AO090009000385	Aspsy1_0044606	ATEG_03073	Asptu1_0025880	Aspve1_0043534	Aspwe1_0128841	Aspzo1_0131203	NFIA_019210	212062-mRNA
group289	Aspfo1_0046433	Aacu16872_038409	Aspbr1_0196255	Acar5010_506389	ACLA_003470	AFL2T_01730	AFUB_050390	Afu5g01860	Aspgl1_0051499	Aspka1_0175005	AN8065	An16g01570	AO090003001338	Aspsy1_0047855	ATEG_09806	Asptu1_0055650	Aspve1_0045568	Aspwe1_0174194	Aspzo1_0152976	NFIA_040250	53690-mRNA
group290	Aspfo1_0073362	Aacu16872_052960	Aspbr1_0180737	Acar5010_165594	ACLA_014420	AFL2T_06608	AFUB_058910	Afu5g11340	Aspgl1_0052582	Aspka1_0180184	AN0167	An18g04650	AO090026000705	Aspsy1_0607636	ATEG_07728	Asptu1_0072226	Aspve1_0077937	Aspwe1_0050446	Aspzo1_0280259	NFIA_075930	56808-mRNA
group291	Aspfo1_0041724	Aacu16872_059576	Aspbr1_0051001	Acar5010_204398	ACLA_034790	AFL2T_10990	AFUB_042220	Afu3g06830	Aspgl1_0047099	Aspka1_0176012	AN4793	An11g09510	AO090020000314	Aspsy1_0043199	ATEG_08737	Asptu1_0044636	Aspve1_0040133	Aspwe1_0135949	Aspzo1_0146183	NFIA_070420	209010-mRNA
group292	Aspfo1_0388722	Aacu16872_053607	Aspbr1_0028412	Acar5010_039009	ACLA_087230	AFL2T_12005	AFUB_000620	Afu6g14130	Aspgl1_0048697	Aspka1_0178250	AN5351	An06g01040	AO090103000399	Aspsy1_0050274	ATEG_00924	Asptu1_0026938	Aspve1_0153455	Aspwe1_0190399	Aspzo1_0152610	NFIA_060010	55675-mRNA
group293	Aspfo1_0141416	Aacu16872_040319	Aspbr1_0042701	Acar5010_207483	ACLA_081430	AFL2T_01467	AFUB_073260	Afu6g07290	Aspgl1_0041334	Aspka1_0175738	AN5195	An07g09160	AO090005001572	Aspsy1_0033544	ATEG_03704	Asptu1_0045785	Aspve1_0032580	Aspwe1_0172423	Aspzo1_1845106	NFIA_052970	209349-mRNA
group294	Aspfo1_0050001	Aacu16872_023202	Aspbr1_0029736	Acar5010_207376	ACLA_091120	AFL2T_08262	AFUB_020470	Afu2g03400	Aspgl1_0043410	Aspka1_0175646	AN4492	An07g07860	AO090120000247	Aspsy1_0163027	ATEG_09553	Asptu1_0045627	Aspve1_0134420	Aspwe1_0040681	Aspzo1_0127312	NFIA_035750	181700-mRNA
group295	Aspfo1_0032820	Aacu16872_021902	Aspbr1_0152571	Acar5010_206703	ACLA_069170	AFL2T_05375	AFUB_025950	Afu2g10140	Aspgl1_0050192	Aspka1_0175281	AN5992	An16g04890	AO090011000622	Aspsy1_0177393	ATEG_04448	Asptu1_0190362	Aspve1_0071342	Aspwe1_0118579	Aspzo1_0066081	NFIA_085550	210479-mRNA
group296	Aspfo1_0132480	Aacu16872_057492	Aspbr1_0043883	Acar5010_044090	ACLA_050150	AFL2T_01924	AFUB_068090	Afu4g11050	Aspgl1_0041120	Aspka1_0173187	AN5629	An04g05640	AO090003001115	Aspsy1_0030341	ATEG_03973	Asptu1_0046391	Aspve1_0132512	Aspwe1_0101914	Aspzo1_0129433	NFIA_104990	55011-mRNA
group297	Aspfo1_0144971	Aacu16872_033758	Aspbr1_0133439	Acar5010_056098	ACLA_009280	AFL2T_10073	AFUB_053550	Afu5g06010	Aspgl1_0043725	Aspka1_0180108	AN8824	An17g01815	AO090009000659	Aspsy1_0049465	ATEG_09430	Asptu1_0660101	Aspve1_0046322	Aspwe1_0034879	Aspzo1_0061041	NFIA_037120	214079-mRNA
group298	Aspfo1_0047306	Aacu16872_063003	Aspbr1_0046493	Acar5010_211397	ACLA_095780	AFL2T_05715	AFUB_093530	Afu6g04760	Aspgl1_0049937	Aspka1_0182435	AN6544	An15g00540	AO090701000062	Aspsy1_0164146	ATEG_06971	Asptu1_0205179	Aspve1_0137122	Aspwe1_0168399	Aspzo1_0073556	NFIA_051310	48606-mRNA
group299	Aspfo1_0453425	Aacu16872_027300	Aspbr1_0051089	Acar5010_204289	ACLA_033960	AFL2T_11203	AFUB_043040	Afu3g06010	Aspgl1_0035442	Aspka1_0175916	AN2759	An11g10540	AO090020000071	Aspsy1_0029843	ATEG_08869	Asptu1_0031402	Aspve1_0128496	Aspwe1_0568392	Aspzo1_0136245	NFIA_071240	209127-mRNA
group300	Aspfo1_0123077	Aacu16872_024855	Aspbr1_0170396	Acar5010_512302	ACLA_070230	AFL2T_06760	AFUB_027020	Afu2g11260	Aspgl1_0049143	Aspka1_0172570	AN5886	An02g03250	AO090026000524	Aspsy1_0068345	ATEG_01450	Asptu1_0165492	Aspve1_0190724	Aspwe1_0175482	Aspzo1_0132888	NFIA_086540	206638-mRNA
group301	Aspfo1_0140187	Aacu16872_024275	Aspbr1_0044888	Acar5010_205861	ACLA_028250	AFL2T_09078	AFUB_006570	Afu1g06190	Aspgl1_0041670	Aspka1_0180216	AN10526	An18g05190	AO090001000430	Aspsy1_1082398	ATEG_02987	Asptu1_0037064	Aspve1_0138378	Aspwe1_0038250	Aspzo1_0131102	NFIA_018520	56817-mRNA
group302	Aspfo1_0128388	Aacu16872_020049	Aspbr1_0192115	Acar5010_203862	ACLA_040770	AFL2T_03691	AFUB_036160	Afu3g13030	Aspgl1_0044026	Aspka1_0174854	AN3134	An02g08920	AO090012000827	Aspsy1_0056144	ATEG_04100	Asptu1_0055053	Aspve1_0127380	Aspwe1_0107422	Aspzo1_0071827	NFIA_064290	197622-mRNA
group303	Aspfo1_0060323	Aacu16872_044172	Aspbr1_0124814	Acar5010_206492	ACLA_057830	AFL2T_12292	AFUB_083080	Afu8g04460	Aspgl1_0141721	Aspka1_0179565	AN1454	An16g08540	AO090103000072	Aspsy1_0041941	ATEG_00059	Asptu1_0190609	Aspve1_0184892	Aspwe1_0117373	Aspzo1_0133294	NFIA_097200	45500-mRNA
group304	Aspfo1_0145683	Aacu16872_063672	Aspbr1_0034954	Acar5010_211556	ACLA_066090	AFL2T_11481	AFUB_088050	Afu7g01480	Aspgl1_0047710	Aspka1_0181423	AN3411	An12g01330	AO090010000225	Aspsy1_0030085	ATEG_08695	Asptu1_0134863	Aspve1_0595174	Aspwe1_0042466	Aspzo1_0461501	NFIA_114180	212872-mRNA
group305	Aspfo1_0050156	Aacu16872_024390	Aspbr1_0074802	Acar5010_207477	ACLA_081470	AFL2T_01463	AFUB_073300	Afu6g07330	Aspgl1_0161613	Aspka1_0175734	AN5199	An07g09120	AO090005001568	Aspsy1_0047741	ATEG_03700	Asptu1_0176203	Aspve1_0200058	Aspwe1_0040848	Aspzo1_1847271	NFIA_053010	56136-mRNA
group306	Aspfo1_0601633	Aacu16872_044753	Aspbr1_0574647	Acar5010_206601	ACLA_058970	AFL2T_00587	AFUB_082000	Afu8g05560	Aspgl1_1462225	Aspka1_0179457	AN1545	An16g07130	AO090005000590	Aspsy1_0145909	ATEG_07745	Asptu1_0190494	Aspve1_0079569	Aspwe1_0686247	Aspzo1_1257321	NFIA_098280	57417-mRNA
group307	Aspfo1_0044820	Aacu16872_022625	Aspbr1_0044276	Acar5010_205082	ACLA_046530	AFL2T_04665	AFUB_064300	Afu4g07210	Aspgl1_0120144	Aspka1_0172863	AN4430	An04g01610	AO090023000854	Aspsy1_0162989	ATEG_05490	Asptu1_0177893	Aspve1_0195396	Aspwe1_0023245	Aspzo1_0071277	NFIA_109010	54616-mRNA
group308	Aspfo1_0134115	Aacu16872_021459	Aspbr1_0043283	Acar5010_206738	ACLA_038260	AFL2T_02416	AFUB_038790	Afu3g10360	Aspgl1_0147200	Aspka1_0175232	AN4951	An16g04270	AO090003000586	Aspsy1_0042940	ATEG_04570	Asptu1_0042824	Aspve1_0039861	Aspwe1_0106440	Aspzo1_0127578	NFIA_066910	56425-mRNA
group309	Aspfo1_0718648	Aacu16872_045606	Aspbr1_0046365	Acar5010_211494	ACLA_096880	AFL2T_05821	AFUB_094570	Afu6g03730	Aspgl1_0131515	Aspka1_0180830	AN6639	An15g01780	AO090701000175	Aspsy1_0048088	ATEG_07091	Asptu1_0194640	Aspve1_0137162	Aspwe1_0035988	Aspzo1_0019159	NFIA_050250	53423-mRNA
group310	Aspfo1_0146694	Aacu16872_024581	Aspbr1_0166695	Acar5010_204744	ACLA_081870	AFL2T_02792	AFUB_073680	Afu6g07720	Aspgl1_0045000	Aspka1_0174202	AN1918	An11g02550	AO090003000174	Aspsy1_0141338	ATEG_05895	Asptu1_0148971	Aspve1_0124112	Aspwe1_0032652	Aspzo1_0134127	NFIA_053390	208685-mRNA
group311	Aspfo1_0419257	Aacu16872_060566	Aspbr1_0195114	Acar5010_208487	ACLA_006990	AFL2T_00271	AFUB_090870	Afu7g05290	Aspgl1_0156470	Aspka1_0176366	AN6679	An07g02960	AO090005000265	Aspsy1_0209511	ATEG_06458	Asptu1_0175090	Aspve1_0201536	Aspwe1_0102397	Aspzo1_0017804	NFIA_026490	200276-mRNA
group312	Aspfo1_0052591	Aacu16872_034993	Aspbr1_0112616	Acar5010_179263	ACLA_090330	AFL2T_02769	AFUB_021270	Afu2g04200	Aspgl1_0044950	Aspka1_0174233	AN1899	An11g02200	AO090003000208	Aspsy1_0026323	ATEG_05921	Asptu1_0056693	Aspve1_0037843	Aspwe1_0120494	Aspzo1_0134159	NFIA_080990	199151-mRNA
group313	Aspfo1_0171869	Aacu16872_054248	Aspbr1_0159308	Acar5010_175745	ACLA_010630	AFL2T_05939	AFUB_054910	Afu5g07360	Aspgl1_0073392	Aspka1_0182147	AN7641	An17g00010	AO090701000307	Aspsy1_0046131	ATEG_08102	Asptu1_0148250	Aspve1_0135376	Aspwe1_0099333	Aspzo1_0061856	NFIA_079900	204355-mRNA
group314	Aspfo1_0153315	Aacu16872_023135	Aspbr1_0042396	Acar5010_206216	ACLA_092290	AFL2T_06707	AFUB_019610	Afu2g02510	Aspgl1_0136902	Aspka1_0175510	AN4639	An07g06130	AO090026000590	Aspsy1_0059395	ATEG_06929	Asptu1_0045440	Aspve1_0134139	Aspwe1_0103218	Aspzo1_0087629	NFIA_034910	180222-mRNA
group315	Aspfo1_0210131	Aacu16872_058054	Aspbr1_0123840	Acar5010_048397	ACLA_091250	AFL2T_08271	AFUB_020360	Afu2g03290	Aspgl1_0119557	Aspka1_0175637	AN4501	An07g07760	AO090120000257	Aspsy1_0051393	ATEG_09564	Asptu1_0125988	Aspve1_0134065	Aspwe1_0111595	Aspzo1_0056780	NFIA_035640	56167-mRNA
group316	Aspfo1_0130829	Aacu16872_020066	Aspbr1_0028713	Acar5010_039307	ACLA_084980	AFL2T_04324	AFUB_077330	Afu6g11310	Aspgl1_0117295	Aspka1_0177650	AN0565	An08g07420	AO090023000483	Aspsy1_0143875	ATEG_05040	Asptu1_0114243	Aspve1_0048788	Aspwe1_0107501	Aspzo1_0667916	NFIA_057010	55738-mRNA
group317	Aspfo1_0133622	Aacu16872_061752	Aspbr1_0054964	Acar5010_206576	ACLA_058730	AFL2T_00614	AFUB_082230	Afu8g05300	Aspgl1_0046589	Aspka1_0179481	AN1521	An16g07430	AO090005000619	Aspsy1_0688033	ATEG_04765	Asptu1_0121920	Aspve1_0079545	Aspwe1_0045136	Aspzo1_0133097	NFIA_098050	55082-mRNA
group318	Aspfo1_0059286	Aacu16872_056157	Aspbr1_0041190	Acar5010_158980	ACLA_021550	AFL2T_03387	AFUB_013400	Afu1g13910	Aspgl1_0063716	Aspka1_0177677	AN9436	An08g07060	AO090012000485	Aspsy1_0086486	ATEG_00594	Asptu1_0052839	Aspve1_0078628	Aspwe1_0027766	Aspzo1_0128603	NFIA_011560	38157-mRNA
group319	Aspfo1_0043608	Aacu16872_057893	Aspbr1_0175054	Acar5010_203023	ACLA_026060	AFL2T_03792	AFUB_008890	Afu1g09440	Aspgl1_0036136	Aspka1_0177743	AN1345	An08g00970	AO090012000929	Aspsy1_0053027	ATEG_08567	Asptu1_0113339	Aspve1_0079345	Aspwe1_0168539	Aspzo1_0128072	NFIA_016170	208439-mRNA
group320	Aspfo1_0061999	Aacu16872_058426	Aspbr1_0045257	Acar5010_209407	ACLA_098190	AFL2T_08144	AFUB_096050	Afu6g02280	Aspgl1_0073896	Aspka1_0177935	AN8692	An12g08570	AO090120000112	Aspsy1_0092197	ATEG_07222	Asptu1_0193646	Aspve1_0086316	Aspwe1_0126499	Aspzo1_0169684	NFIA_048550	201885-mRNA
group321	Aspfo1_0202274	Aacu16872_051892	Aspbr1_0027902	Acar5010_212085	ACLA_031960	AFL2T_00832	AFUB_002820	Afu1g02430	Aspgl1_0145417	Aspka1_0173733	AN0329	An01g05760	AO090005000853	Aspsy1_0632651	ATEG_04847	Asptu1_0027910	Aspve1_0023376	Aspwe1_0025627	Aspzo1_1186465	NFIA_022170	55401-mRNA
group322	Aspfo1_0207145	Aacu16872_029703	Aspbr1_0177973	Acar5010_167688	ACLA_037360	AFL2T_01212	AFUB_039580	Afu3g09590	Aspgl1_0169309	Aspka1_0175144	AN3070	An16g03100	AO090005001290	Aspsy1_0147509	ATEG_01535	Asptu1_0075494	Aspve1_0539880	Aspwe1_0049147	Aspzo1_0148694	NFIA_067700	201109-mRNA
group323	Aspfo1_0139718	Aacu16872_030902	Aspbr1_0128749	Acar5010_143999	ACLA_014850	AFL2T_08304	AFUB_059360	Afu5g11810	Aspgl1_0132464	Aspka1_0173537	AN0118	An18g02940	AO090120000298	Aspsy1_0040568	ATEG_02091	Asptu1_0111685	Aspve1_0120688	Aspwe1_0444574	Aspzo1_0057610	NFIA_075490	186897-mRNA
group324	Aspfo1_0050281	Aacu16872_023927	Aspbr1_0042800	Acar5010_207552	ACLA_027150	AFL2T_03857	AFUB_007780	Afu1g07450	Aspgl1_0054100	Aspka1_0175818	AN5132	An07g10010	AO090012000996	Aspsy1_0033427	ATEG_10181	Asptu1_0045897	Aspve1_0045789	Aspwe1_0051698	Aspzo1_0135663	NFIA_017290	209255-mRNA
group325	Aspfo1_0047801	Aacu16872_050820	Aspbr1_0031894	Acar5010_151060	ACLA_097560	AFL2T_08201	AFUB_095430	Afu6g02860	Aspgl1_0046146	Aspka1_0177875	AN8755	An12g07630	AO090120000179	Aspsy1_0060057	ATEG_07163	Asptu1_0047395	Aspve1_0044360	Aspwe1_0104143	Aspzo1_1207874	NFIA_049200	42171-mRNA
group326	Aspfo1_0062481	Aacu16872_041761	Aspbr1_0190464	Acar5010_209654	ACLA_013760	AFL2T_11626	AFUB_058380	Afu5g10780	Aspgl1_0176905	Aspka1_0181023	AN4727	An14g03820	AO090010000463	Aspsy1_0091369	ATEG_07631	Asptu1_0060264	Aspve1_0719475	Aspwe1_0109084	Aspzo1_0137955	NFIA_076450	56583-mRNA
group327	Aspfo1_0052608	Aacu16872_050990	Aspbr1_0070964	Acar5010_204783	ACLA_082590	AFL2T_02831	AFUB_074040	Afu6g08050	Aspgl1_0045067	Aspka1_0174247	AN3954	An11g02040	AO090003000121	Aspsy1_0078324	ATEG_05851	Asptu1_0030718	Aspve1_0041718	Aspwe1_0045998	Aspzo1_0134084	NFIA_053740	199133-mRNA
group328	Aspfo1_0098990	Aacu16872_024903	Aspbr1_0115702	Acar5010_203439	ACLA_070340	AFL2T_06772	AFUB_027140	Afu2g11380	Aspgl1_0083546	Aspka1_0172560	AN5875	An02g03350	AO090026000510	Aspsy1_0948837	ATEG_01441	Asptu1_0141365	Aspve1_0052112	Aspwe1_0116918	Aspzo1_0166973	NFIA_086650	55540-mRNA
group329	Aspfo1_0136166	Aacu16872_032934	Aspbr1_0132138	Acar5010_057764	ACLA_095470	AFL2T_05684	AFUB_093200	Afu6g05080	Aspgl1_0027865	Aspka1_0182464	AN6512	An15g00220	AO090701000030	Aspsy1_0164296	ATEG_05667	Asptu1_0131142	Aspve1_0054751	Aspwe1_0024461	Aspzo1_0135744	NFIA_051650	48584-mRNA
group330	Aspfo1_0210863	Aacu16872_036079	Aspbr1_0131464	Acar5010_208926	ACLA_000990	AFL2T_09993	AFUB_052690	Afu5g04170	Aspgl1_0052460	Aspka1_0178392	AN8269	An09g06590	AO090102000620	Aspsy1_0061916	ATEG_07996	Asptu1_0136016	Aspve1_0143155	Aspwe1_0174504	Aspzo1_0144202	NFIA_037930	202811-mRNA
group331	Aspfo1_0129570	Aacu16872_021416	Aspbr1_0511333	Acar5010_202652	ACLA_022670	AFL2T_03515	AFUB_012270	Afu1g12800	Aspgl1_0084760	Aspka1_0178736	AN1003	An08g05580	AO090012000629	Aspsy1_0053367	ATEG_00467	Asptu1_0072702	Aspve1_0036615	Aspwe1_0172039	Aspzo1_0128452	NFIA_012760	208051-mRNA
group332	Aspfo1_0532670	Aacu16872_042914	Aspbr1_0122398	Acar5010_202851	ACLA_024580	AFL2T_07671	AFUB_010350	Afu1g10930	Aspgl1_0127816	Aspka1_0179686	AN1181	An08g03200	AO090038000314	Aspsy1_0139340	ATEG_00290	Asptu1_0186600	Aspve1_0049441	Aspwe1_0065872	Aspzo1_0128245	NFIA_014700	198750-mRNA
group333	Aspfo1_0136142	Aacu16872_033202	Aspbr1_0132437	Acar5010_211404	ACLA_095880	AFL2T_05725	AFUB_093630	Afu6g04670	Aspgl1_0068366	Aspka1_0176495	AN12122	An15g00640	AO090701000076	Aspsy1_0095435	ATEG_06981	Asptu1_0059984	Aspve1_0044196	Aspwe1_0024413	Aspzo1_0135810	NFIA_051210	210023-mRNA
group334	Aspfo1_0242218	Aacu16872_022617	Aspbr1_0169951	Acar5010_138508	ACLA_069620	AFL2T_05323	AFUB_026400	Afu2g10620	Aspgl1_0130349	Aspka1_0172377	AN5973	An02g05860	AO090011000574	Aspsy1_0031266	ATEG_01511	Asptu1_0198997	Aspve1_0130775	Aspwe1_0031048	Aspzo1_0016440	NFIA_085980	52248-mRNA
group335	Aspfo1_0047151	Aacu16872_035893	Aspbr1_0046355	Acar5010_211511	ACLA_097020	AFL2T_10161	AFUB_094750	Afu6g03540	Aspgl1_0175943	Aspka1_0180823	AN6653	An15g01860	AO090009000557	Aspsy1_0157595	ATEG_07126	Asptu1_0048566	Aspve1_0136720	Aspwe1_0148476	Aspzo1_0136561	NFIA_050050	48680-mRNA
group336	Aspfo1_0233576	Aacu16872_041276	Aspbr1_0038869	Acar5010_001332	ACLA_070390	AFL2T_06777	AFUB_027180	Afu2g11440	Aspgl1_0049124	Aspka1_0172556	AN5872	An02g03400	AO090026000504	Aspsy1_0031147	ATEG_01437	Asptu1_0187650	Aspve1_0082622	Aspwe1_0175499	Aspzo1_0016519	NFIA_086680	36822-mRNA
group337	Aspfo1_0058319	Aacu16872_049028	Aspbr1_0119654	Acar5010_207733	ACLA_019090	AFL2T_01016	AFUB_015840	Afu1g16500	Aspgl1_0042896	Aspka1_0177605	AN0953	An01g10740	AO090005001061	Aspsy1_0025820	ATEG_05155	Asptu1_0028867	Aspve1_0275447	Aspwe1_0171633	Aspzo1_0017193	NFIA_008940	35701-mRNA
group338	Aspfo1_0039456	Aacu16872_053506	Aspbr1_0171794	Acar5010_207665	ACLA_052650	AFL2T_10456	AFUB_070610	Afu4g13700	Aspgl1_0049011	Aspka1_0172241	AN5662	An01g09500	AO090009000201	Aspsy1_0864694	ATEG_03251	Asptu1_0187964	Aspve1_0132119	Aspwe1_0100625	Aspzo1_0060275	NFIA_102690	51819-mRNA
group339	Aspfo1_0135553	Aacu16872_033307	Aspbr1_0077456	Acar5010_009919	ACLA_095850	AFL2T_05722	AFUB_093600	Afu6g04700	Aspgl1_0068369	Aspka1_0176492	AN6536	An15g00610	AO090701000070	Aspsy1_0062682	ATEG_06978	Asptu1_0180850	Aspve1_0086039	Aspwe1_0024416	Aspzo1_0073402	NFIA_051240	200491-mRNA
group340	Aspfo1_0183501	Aacu16872_020222	Aspbr1_0039306	Acar5010_207996	ACLA_019590	AFL2T_01069	AFUB_015310	Afu1g15780	Aspgl1_0118264	Aspka1_0177038	AN0912	An01g14130	AO090005001122	Aspsy1_0267294	ATEG_05216	Asptu1_0064876	Aspve1_0273032	Aspwe1_0182985	Aspzo1_0017146	NFIA_009550	205395-mRNA
group341	Aspfo1_0211333	Aacu16872_063140	Aspbr1_0133004	Acar5010_210583	ACLA_010000	AFL2T_05852	AFUB_054240	Afu5g06680	Aspgl1_1158824	Aspka1_0180032	AN2248	An17g00910	AO090701000206	Aspsy1_0084898	ATEG_09355	Asptu1_0172216	Aspve1_0497937	Aspwe1_0267656	Aspzo1_0149864	NFIA_036430	57265-mRNA
group342	Aspfo1_0123180	Aacu16872_055503	Aspbr1_0052806	Acar5010_207156	ACLA_050860	AFL2T_01997	AFUB_068820	Afu4g11820	Aspgl1_0153838	Aspka1_0173833	AN5536	An01g07050	AO090003001034	Aspsy1_0057153	ATEG_03883	Asptu1_0115603	Aspve1_0169519	Aspwe1_0145335	Aspzo1_0129863	NFIA_104410	35983-mRNA
group343	Aspfo1_0211270	Aacu16872_063094	Aspbr1_0132758	Acar5010_399577	ACLA_009460	AFL2T_10087	AFUB_053690	Afu5g06130	Aspgl1_0043706	Aspka1_0180094	AN2295	An17g01670	AO090009000644	Aspsy1_0140376	ATEG_09415	Asptu1_0043429	Aspve1_0038438	Aspwe1_0047955	Aspzo1_0129146	NFIA_036970	57284-mRNA
group344	Aspfo1_0636243	Aacu16872_045595	Aspbr1_0183579	Acar5010_211489	ACLA_096770	AFL2T_05811	AFUB_094460	Afu6g03840	Aspgl1_0027733	Aspka1_0180839	AN6628	An15g01680	AO090701000164	Aspsy1_0182671	ATEG_07078	Asptu1_0131300	Aspve1_0044296	Aspwe1_0126782	Aspzo1_0135885	NFIA_050360	53418-mRNA
group345	Aspfo1_0037599	Aacu16872_031795	Aspbr1_0053417	Acar5010_202290	ACLA_085650	AFL2T_10481	AFUB_078400	Afu6g12400	Aspgl1_0036969	Aspka1_0178205	AN3729	An06g01550	AO090009000174	Aspsy1_0149261	ATEG_03278	Asptu1_0038457	Aspve1_0133025	Aspwe1_0101227	Aspzo1_0059798	NFIA_058360	207660-mRNA
group346	Aspfo1_0063075	Aacu16872_057868	Aspbr1_0180763	Acar5010_404332	ACLA_028450	AFL2T_08114	AFUB_006770	Afu1g06390	Aspgl1_0140429	Aspka1_0180195	AN4218	An18g04840	AO090120000080	Aspsy1_0046869	ATEG_03010	Asptu1_0037041	Aspve1_0044999	Aspwe1_0038228	Aspzo1_0131123	NFIA_018320	212096-mRNA
group347	Aspfo1_0042686	Aacu16872_056472	Aspbr1_0038359	Acar5010_203798	ACLA_040160	AFL2T_00725	AFUB_036870	Afu3g12290	Aspgl1_0552764	Aspka1_0179176	AN2848	An02g08090	AO090005000738	Aspsy1_0042767	ATEG_04159	Asptu1_0041558	Aspve1_0039699	Aspwe1_0104556	Aspzo1_0127822	NFIA_065000	173146-mRNA
group348	Aspfo1_0041108	Aacu16872_024558	Aspbr1_0123590	Acar5010_207273	ACLA_092490	AFL2T_05274	AFUB_019410	Afu2g02320	Aspgl1_0052636	Aspka1_0175544	AN4616	An07g06520	AO090011000513	Aspsy1_0047193	ATEG_06952	Asptu1_0045489	Aspve1_0053815	Aspwe1_0036765	Aspzo1_0127445	NFIA_034700	180635-mRNA
group349	Aspfo1_0146915	Aacu16872_021006	Aspbr1_0113236	Acar5010_204897	ACLA_084380	AFL2T_04085	AFUB_076690	Afu6g10650	Aspgl1_0041865	Aspka1_0174359	AN2436	An11g00510	AO090023000206	Aspsy1_0141346	ATEG_02375	Asptu1_0123604	Aspve1_0050375	Aspwe1_0108902	Aspzo1_0134371	NFIA_056420	208547-mRNA
group350	Aspfo1_0191940	Aacu16872_035280	Aspbr1_0049830	Acar5010_211120	ACLA_054010	AFL2T_12421	AFUB_098650	Afu4g04360	Aspgl1_0046770	Aspka1_0177448	AN7015	An14g00480	AO090206000056	Aspsy1_0048977	ATEG_02732	Asptu1_0049615	Aspve1_0046195	Aspwe1_0043231	Aspzo1_0132452	NFIA_029000	185487-mRNA
group351	Aspfo1_0140173	Aacu16872_057792	Aspbr1_0128596	Acar5010_044984	ACLA_029220	AFL2T_10286	AFUB_005790	Afu1g05440	Aspgl1_0121735	Aspka1_0173652	AN4068	An18g04260	AO090009000400	Aspsy1_0150517	ATEG_03083	Asptu1_0036980	Aspve1_0030574	Aspwe1_0103920	Aspzo1_1740252	NFIA_019320	134049-mRNA
group352	Aspfo1_0035285	Aacu16872_052991	Aspbr1_0056270	Acar5010_206277	ACLA_014730	AFL2T_08292	AFUB_059230	Afu5g11660	Aspgl1_0132692	Aspka1_0173549	AN0127	An18g03070	AO090120000284	Aspsy1_0143043	ATEG_02104	Asptu1_0217118	Aspve1_0035438	Aspwe1_0038877	Aspzo1_0126884	NFIA_075610	123518-mRNA
group353	Aspfo1_0206766	Aacu16872_029981	Aspbr1_0054884	Acar5010_206490	ACLA_057800	AFL2T_12294	AFUB_083110	Afu8g04430	Aspgl1_0117354	Aspka1_0179568	AN1455	An16g08570	AO090103000069	Aspsy1_0145590	ATEG_00058	Asptu1_0043220	Aspve1_0037205	Aspwe1_0160911	Aspzo1_0133299	NFIA_097170	51267-mRNA
group354	Aspfo1_0140362	Aacu16872_028330	Aspbr1_0056481	Acar5010_205821	ACLA_027780	AFL2T_09124	AFUB_007170	Afu1g06790	Aspgl1_0041615	Aspka1_0180263	AN5717	An18g05830	AO090001000482	Aspsy1_0149129	ATEG_02938	Asptu1_0072294	Aspve1_0132611	Aspwe1_0058513	Aspzo1_0150998	NFIA_017900	212190-mRNA
group355	Aspfo1_0042812	Aacu16872_021045	Aspbr1_0118087	Acar5010_503779	ACLA_039330	AFL2T_02312	AFUB_037740	Afu3g11430	Aspgl1_0045542	Aspka1_0179087	AN2901	An02g07250	AO090003000697	Aspsy1_0056341	ATEG_04679	Asptu1_0054899	Aspve1_0039625	Aspwe1_0128517	Aspzo1_0127667	NFIA_065870	55582-mRNA
group356	Aspfo1_0043660	Aacu16872_027905	Aspbr1_0041789	Acar5010_202988	ACLA_025840	AFL2T_03745	AFUB_009110	Afu1g09660	Aspgl1_0026324	Aspka1_0177704	AN10172	An08g01370	AO090012000877	Aspsy1_0224721	ATEG_04205	Asptu1_0186463	Aspve1_0037010	Aspwe1_0036409	Aspzo1_0128099	NFIA_015950	52803-mRNA
group357	Aspfo1_0415033	Aacu16872_043470	Aspbr1_0123153	Acar5010_208579	ACLA_007660	AFL2T_00451	AFUB_091550	Afu7g05970	Aspgl1_0051232	Aspka1_0176268	AN6734	An07g01580	AO090005000461	Aspsy1_0159219	ATEG_06337	Asptu1_0057493	Aspve1_0141431	Aspwe1_0100894	Aspzo1_0020229	NFIA_027210	181698-mRNA
group358	Aspfo1_0140714	Aacu16872_052923	Aspbr1_0058280	Acar5010_206352	ACLA_078110	AFL2T_01684	AFUB_101460	Afu4g00960	Aspgl1_0138023	Aspka1_0173432	AN3223	An18g01670	AO090003001390	Aspsy1_0034440	ATEG_07332	Asptu1_0211801	Aspve1_0045950	Aspwe1_0109997	Aspzo1_0011612	NFIA_044540	54093-mRNA
group359	Aspfo1_0141707	Aacu16872_048691	Aspbr1_0673367	Acar5010_207455	ACLA_081680	AFL2T_01442	AFUB_073480	Afu6g07520	Aspgl1_0026037	Aspka1_0175718	AN5217	An07g08890	AO090005001548	Aspsy1_0091739	ATEG_03673	Asptu1_0176158	Aspve1_0087551	Aspwe1_0040809	Aspzo1_0141701	NFIA_053190	53173-mRNA
group360	Aspfo1_0542955	Aacu16872_038358	Aspbr1_0122755	Acar5010_202639	ACLA_022530	AFL2T_03487	AFUB_012410	Afu1g12930	Aspgl1_0050906	Aspka1_0178750	AN1016	An08g05820	AO090012000600	Aspsy1_0053354	ATEG_00488	Asptu1_0283975	Aspve1_0121637	Aspwe1_0027867	Aspzo1_0139253	NFIA_012620	55775-mRNA
group361	Aspfo1_0084944	Aacu16872_063253	Aspbr1_0047350	Acar5010_210085	ACLA_094520	AFL2T_06025	AFUB_018290	Afu2g01210	Aspgl1_0053123	Aspka1_0182076	AN7659	An10g00360	AO090701000397	Aspsy1_0152684	ATEG_08153	Asptu1_0120440	Aspve1_0043713	Aspwe1_0041592	Aspzo1_0104578	NFIA_033510	213855-mRNA
group362	Aspfo1_0044159	Aacu16872_056198	Aspbr1_0671079	Acar5010_159049	ACLA_022100	AFL2T_03443	AFUB_012820	Afu1g13330	Aspgl1_0050862	Aspka1_0178794	AN0673	An08g06400	AO090012000548	Aspsy1_1168360	ATEG_00536	Asptu1_0037944	Aspve1_0036204	Aspwe1_0040331	Aspzo1_0128531	NFIA_012180	52657-mRNA
group363	Aspfo1_0184617	Aacu16872_060069	Aspbr1_0122719	Acar5010_202748	ACLA_023610	AFL2T_07577	AFUB_011420	Afu1g11970	Aspgl1_0040313	Aspka1_0178632	AN1093	An08g04250	AO090001000357	Aspsy1_0139057	ATEG_00395	Asptu1_0037705	Aspve1_0036735	Aspwe1_0133272	Aspzo1_0128352	NFIA_013560	52714-mRNA
group364	Aspfo1_0210928	Aacu16872_055168	Aspbr1_0057053	Acar5010_208869	ACLA_001680	AFL2T_09933	AFUB_052010	Afu5g03490	Aspgl1_0026750	Aspka1_0178457	AN8216	An09g05870	AO090102000558	Aspsy1_0508253	ATEG_08066	Asptu1_0036008	Aspve1_0057214	Aspwe1_0174434	Aspzo1_0130561	NFIA_038620	212435-mRNA
group365	Aspfo1_0121214	Aacu16872_037132	Aspbr1_0027785	Acar5010_207135	ACLA_050930	AFL2T_02003	AFUB_068890	Afu4g11890	Aspgl1_0175682	Aspka1_0173845	AN5529	An01g07180	AO090003001025	Aspsy1_0149397	ATEG_03876	Asptu1_0115162	Aspve1_0132757	Aspwe1_0166608	Aspzo1_0014116	NFIA_104340	51890-mRNA
group366	Aspfo1_0139827	Aacu16872_030530	Aspbr1_0128642	Acar5010_206294	ACLA_014870	AFL2T_08313	AFUB_059380	Afu5g11830	Aspgl1_0050371	Aspka1_0173534	AN0116	An18g02890	AO090120000306	Aspsy1_0603143	ATEG_02089	Asptu1_0052074	Aspve1_0035424	Aspwe1_0170714	Aspzo1_0055589	NFIA_075470	211901-mRNA
group367	Aspfo1_0179398	Aacu16872_043577	Aspbr1_0123857	Acar5010_208304	ACLA_093000	AFL2T_05217	AFUB_018960	Afu2g01870	Aspgl1_0083674	Aspka1_0175464	AN4566	An07g05570	AO090011000449	Aspsy1_0069946	ATEG_05738	Asptu1_0031853	Aspve1_0736042	Aspwe1_0112950	Aspzo1_0130835	NFIA_034240	53259-mRNA
group368	Aspfo1_0146131	Aacu16872_053547	Aspbr1_0496454	Acar5010_158527	ACLA_085920	AFL2T_02605	AFUB_078670	Afu6g12670	Aspgl1_0036925	Aspka1_0178179	AN3707	An06g01880	AO090003000384	Aspsy1_0149383	ATEG_03304	Asptu1_0053070	Aspve1_0053231	Aspwe1_0099946	Aspzo1_1412057	NFIA_058630	207689-mRNA
group369	Aspfo1_0045194	Aacu16872_022376	Aspbr1_0126596	Acar5010_205391	ACLA_050400	AFL2T_01946	AFUB_068340	Afu4g11310	Aspgl1_0175815	Aspka1_0173158	AN5604	An04g05300	AO090003001089	Aspsy1_0149116	ATEG_03949	Asptu1_0193047	Aspve1_0084244	Aspwe1_0047395	Aspzo1_0014170	NFIA_105220	214375-mRNA
group370	Aspfo1_0157804	Aacu16872_055740	Aspbr1_0041931	Acar5010_203095	ACLA_026800	AFL2T_01536	AFUB_008130	Afu1g08790	Aspgl1_0127794	Aspka1_0177810	AN1401	An08g00070	AO090005001650	Aspsy1_0052961	ATEG_08495	Asptu1_0052386	Aspve1_0122010	Aspwe1_0036243	Aspzo1_0018393	NFIA_016940	208510-mRNA
group371	Aspfo1_0134789	Aacu16872_043989	Aspbr1_0196184	Acar5010_206896	ACLA_036820	AFL2T_01270	AFUB_040260	Afu3g08840	Aspgl1_0061524	Aspka1_0175091	AN3026	An16g02460	AO090005001354	Aspsy1_0087305	ATEG_01578	Asptu1_0055733	Aspve1_0081643	Aspwe1_0113778	Aspzo1_0130756	NFIA_068280	56469-mRNA
group372	Aspfo1_0133575	Aacu16872_043938	Aspbr1_0125677	Acar5010_129741	ACLA_037280	AFL2T_01222	AFUB_039770	Afu3g09360	Aspgl1_0160455	Aspka1_0175135	AN3061	An16g03010	AO090005001298	Aspsy1_0146960	ATEG_01545	Asptu1_0618689	Aspve1_0128658	Aspwe1_0105142	Aspzo1_0148685	NFIA_067780	210651-mRNA
group373	Aspfo1_0040642	Aacu16872_052410	Aspbr1_0029325	Acar5010_208534	ACLA_007430	AFL2T_00428	AFUB_091320	Afu7g05740	Aspgl1_0134285	Aspka1_0176311	AN6717	An07g02160	AO090005000438	Aspsy1_0159093	ATEG_06358	Asptu1_0057532	Aspve1_0201642	Aspwe1_0100540	Aspzo1_0025144	NFIA_026980	53339-mRNA
group374	Aspfo1_0047621	Aacu16872_022198	Aspbr1_0047855	Acar5010_210346	ACLA_081080	AFL2T_05490	AFUB_025150	Afu2g09290	Aspgl1_0124784	Aspka1_0176728	AN6089	An12g04940	AO090011000764	Aspsy1_0089515	ATEG_09850	Asptu1_0033434	Aspve1_0040953	Aspwe1_0119583	Aspzo1_0126484	NFIA_084800	54001-mRNA
group375	Aspfo1_0144025	Aacu16872_036279	Aspbr1_0131124	Acar5010_208837	ACLA_002010	AFL2T_09898	AFUB_051650	Afu5g03140	Aspgl1_0128623	Aspka1_0178499	AN8188	An09g05310	AO090102000517	Aspsy1_0061828	ATEG_08101	Asptu1_0136138	Aspve1_0089205	Aspwe1_0115908	Aspzo1_0149919	NFIA_038970	212481-mRNA
* the conserved proteins were collected by comparative analysis between Aspergillus ustus and the other sequenced Aspergillus species, using BLASPT tool and the gather cutoff E-value 1e-10, identity 80% and query coverage 80%.
