# Supplementary material for: A Genomics Based Discovery of Secondary Metabolite Biosynthetic Gene Clusters in Aspergillus ustus
Source: PLoS One. 2015 Feb 23;10(2):e0116089. doi: 10.1371/journal.pone.0116089 (PMC4338041; doi:10.1371/journal.pone.0116089)
Supplement: S3 Table — (XLSX) [file pone.0116089.s003.xlsx]

## Sheet: Sheet1
secondary biosynthetic associated genes in A. ustus	Homologs in other Aspergillus species*
	A.nidulans	A.niger	A.oryzae
AUSM1_001			AO090010000049
AUSM1_002
AUSM1_003		An15g05090 An18g00520 An01g06950 An01g01130 An11g00250	AO090026000149
AUSM1_004
AUSM1_005		An10g00110
AUSM1_006	AN6784 AN11028 AN12402 AN11194		AO090011000738 AO090102000322 AO090701000600
AUSM1_007
AUSM1_008
AUSM1_009
AUSM1_010
AUSM1_011
AUSM1_012
AUSM1_013
AUSM1_014
AUSM1_015
AUSM1_016
AUSM1_017			AO090005000693
AUSM2_001	AN10576
AUSM2_002	AN10573
AUSM2_003
AUSM2_004
AUSM2_005	AN4645
AUSM2_006	AN4646
AUSM2_007	AN4647
AUSM3_001
AUSM3_002
AUSM3_003		An15g07500	AO090038000092
AUSM3_004
AUSM3_005
AUSM3_006
AUSM3_007
AUSM3_008
AUSM3_009
AUSM3_010
AUSM3_011
AUSM3_012
AUSM3_013
AUSM3_014
AUSM3_015
AUSM3_016
AUSM3_017		An04g09560
AUSM3_018
AUSM3_019
AUSM3_020
AUSM4_001
AUSM4_002
AUSM4_003
AUSM4_004
AUSM4_005
AUSM4_006
AUSM4_007
AUSM4_008
AUSM4_009
AUSM4_010
AUSM4_011	AN1680
AUSM4_012	AN1679
AUSM4_013	AN1678
AUSM4_014
AUSM4_015	AN1677
AUSM5_001		An11g00070 An04g09520	AO090023000445
AUSM5_002
AUSM5_003
AUSM5_004
AUSM5_005
AUSM5_006
AUSM5_007
AUSM5_008
AUSM5_009
AUSM6_001
AUSM6_002
AUSM6_003
AUSM6_004
AUSM6_005			AO090026000376 AO090005000949
AUSM6_006
AUSM6_007
AUSM6_008
AUSM6_009			AO090005000951
AUSM6_010
AUSM6_011
AUSM6_012
AUSM6_013		An04g04430 An02g00350 An03g05300
AUSM6_014
AUSM6_015	AN9005	An02g09430 An03g06380 An12g02670 An07g01030 An09g05340	AO090009000071 AO090038000210 AO090005000798
AUSM6_016	AN9006	An09g05330
AUSM6_017
AUSM6_018	AN9009
AUSM6_019
AUSM6_020	AN9008
AUSM6_021	AN9007	An11g03940 An03g01770
AUSM6_022
AUSM6_023
AUSM6_024
AUSM6_025	AN9010	An03g05890
AUSM6_026	AN9011	An12g10020
AUSM6_027
AUSM6_028
AUSM7_001
AUSM7_002
AUSM7_003	AN10289 AN11202 AN11080	An07g02560	AO090026000002
AUSM7_004
AUSM8_001	AN8408	An09g00560	AO090003001544 AO090001000757 AO090001000041
AUSM8_002			AO090001000033
AUSM8_003			AO090001000039 AO090001000046 AO090001000040
AUSM8_004			AO090001000026 AO090001000025
AUSM8_005	AN8504	An08g09220 An09g00520	AO090001000043
AUSM8_006
AUSM8_007
AUSM8_008
AUSM8_009
AUSM8_010
AUSM8_011	AN10035
AUSM8_012
AUSM8_013
AUSM8_014
AUSM8_015
AUSM8_016
AUSM8_017
AUSM8_018
AUSM8_019
AUSM8_020
AUSM8_021
AUSM8_022
AUSM8_023
AUSM8_024			AO090001000264
AUSM8_025
AUSM8_026
AUSM8_027
AUSM8_028
AUSM8_029	AN8250 AN3497
AUSM8_030
AUSM8_031
AUSM8_032	AN3498
AUSM8_033
AUSM8_034	AN8144		AO090011000740
AUSM8_035	AN8143
AUSM8_036	AN8142	An10g00130
AUSM8_037	AN8141
AUSM8_038	AN8140	An18g00490 An11g00300
AUSM8_039	AN8139 AN9253
AUSM8_040	AN12440
AUSM9_001
AUSM9_002
AUSM9_003
AUSM9_004
AUSM9_005
AUSM10_001
AUSM10_002
AUSM10_003			AO090020000247
AUSM10_004
AUSM10_005
AUSM10_006
AUSM10_007
AUSM10_008
AUSM10_009
AUSM10_010
AUSM10_011
AUSM10_012
AUSM10_013
AUSM10_014
AUSM11_001
AUSM11_002
AUSM11_003
AUSM11_004
AUSM11_005	AN10402	An02g00740	AO090026000388
AUSM11_006		An02g00750 An11g00060
AUSM11_007		An02g00850	AO090023000083
AUSM11_008	AN10297	An02g00840	AO090023000082
AUSM11_009	AN2398	An02g00810 An11g00280	AO090023000081
AUSM11_010	AN2405
AUSM11_011	AN12119
AUSM11_012	AN2406		AO090023000078
AUSM11_013	AN7872 AN2407
AUSM11_014	AN7877	An02g00530	AO090011000041
AUSM11_015
AUSM11_016	AN11337
AUSM11_017
AUSM12_001
AUSM12_002
AUSM12_003
AUSM12_004
AUSM12_005	AN0522		AO090038000151
AUSM12_006
AUSM12_007
AUSM12_008
AUSM12_009	AN3396 AN8513	An01g11790 An02g10140 An09g05110	AO090001000003
AUSM12_010
AUSM12_011
AUSM12_012
AUSM12_013	AN8514		AO090020000527 AO090005001079
AUSM12_014
AUSM12_015
AUSM13_001	AN6443		AO090103000226
AUSM13_002
AUSM13_003	AN6444	An04g10100
AUSM13_004	AN6446
AUSM13_005			AO090010000050
AUSM13_006	AN6450
AUSM13_007
AUSM13_008
AUSM13_009		An09g01950	AO090026000581
AUSM14_001			AO090001000293
AUSM14_002	AN0150	An14g04850 An04g09530	AO090023000444
AUSM14_003
AUSM14_004
AUSM14_005	AN10044
AUSM14_006	AN0146
AUSM14_007	AN10049
AUSM14_008
AUSM14_009
AUSM14_010			AO090038000084
AUSM14_011	AN0148
AUSM14_012	AN10023
AUSM14_013
AUSM14_014	AN0149
AUSM14_015
AUSM14_016
AUSM14_017	AN10021
AUSM15_001	AN2035 AN12188
AUSM15_002	AN3275
AUSM15_003	AN3272
AUSM15_004	AN3278
AUSM15_005	AN3281		AO090011000099
AUSM15_006
AUSM15_007
AUSM15_008	AN3277 AN1793		AO090011000103
AUSM16_001
AUSM16_002
AUSM16_003
AUSM16_004
AUSM16_005		An15g02180	AO090001000290
AUSM17_001			AO090012000900
AUSM17_002
AUSM17_003		An09g05060
AUSM17_004	AN8398		AO090010000098
AUSM17_005
AUSM17_006
AUSM17_007
AUSM18_001	AN0530 AN1033 AN7902 AN3382	An09g01840	AO090010000109
AUSM18_002	AN3383
AUSM18_003	AN3384	An09g01800	AO090010000112
AUSM18_004	AN3385 AN0533		AO090010000113
AUSM18_005	AN1034 AN0523 AN3386 AN7903	An09g01860	AO090001000402 AO090010000404 AO090010000114
AUSM18_006
AUSM18_007	AN3405		AO090010000118
AUSM18_008		An12g10130	AO090010000119
AUSM19_001
AUSM19_002
AUSM19_003
AUSM19_004
AUSM19_005
AUSM19_006
AUSM19_007
AUSM20_001
AUSM20_002			AO090113000171 AO090001000268
AUSM20_003
AUSM20_004
AUSM20_005
AUSM20_006
AUSM20_007
AUSM20_008
AUSM20_009
AUSM20_010		An12g10110
AUSM20_011
AUSM20_012
AUSM20_013	AN11024
AUSM20_014
AUSM21_001
AUSM21_002	AN8522
AUSM21_003	AN1785	An13g02380	AO090011000741 AO090011000742
AUSM21_004
AUSM21_005
AUSM21_006	AN5475
AUSM21_007
AUSM22_001	AN2917
AUSM22_002	AN2918
AUSM22_003	AN2919
AUSM22_004	AN2924	An12g10860 An11g04250
AUSM22_005	AN2925
AUSM23_001	AN11232
AUSM23_002	AN9446
AUSM23_003	AN9445 AN4823
AUSM23_004	AN4824	An12g10160	AO090020000203
AUSM23_005	AN4825
AUSM23_006	AN4826
AUSM23_007	AN4827
AUSM23_008	AN10600	An03g05980
AUSM23_009	AN10599		AO090001000258
AUSM23_010	AN4829
AUSM23_011	AN4830		AO090020000202
AUSM23_012	AN4831 AN4832		AO090020000200
AUSM23_013	AN4833		AO090020000199
AUSM23_014	AN4834		AO090020000197
AUSM23_015	AN4835
AUSM23_016	AN4836		AO090020000192
AUSM23_017	AN4837
AUSM24_001
AUSM24_002
AUSM24_003
AUSM24_004
AUSM24_005
AUSM24_006
AUSM24_007
AUSM24_008
AUSM24_009
AUSM24_010
AUSM24_011
AUSM24_012	AN11200 AN11192		AO090701000912
AUSM24_013	AN9221
AUSM24_014	AN9220		AO090001000034
AUSM24_015	AN11821 AN9219	An04g06250
AUSM24_016	AN9218
AUSM24_017	AN11191 AN11198 AN12331 AN11199	An11g04280 An12g02730 An11g05950
AUSM24_018
AUSM24_019
AUSM24_020
AUSM24_021
AUSM24_022			AO090023000450
AUSM25_001
AUSM25_002	AN2921
AUSM25_003
AUSM25_004
AUSM25_005
AUSM25_006
AUSM25_007
AUSM25_008
AUSM25_009
AUSM25_010
AUSM25_011
AUSM25_012
AUSM25_013
AUSM25_014	AN6447	An03g05480 An03g05430	AO090026000026 AO090010000056
AUSM25_015	AN10389	An04g04360	AO090103000173 AO090001000035 AO090011000100 AO090011000739
AUSM26_001
AUSM26_002
AUSM26_003
AUSM26_004	AN6430
AUSM26_005	AN6429
AUSM26_006	AN6428
AUSM26_007
AUSM26_008			AO090010000101
AUSM26_009			AO090010000102
AUSM26_010
AUSM26_011
AUSM26_012	AN10818
AUSM26_013	AN6426
AUSM26_014
AUSM26_015	AN6427
AUSM26_016	AN6431	An07g01040
AUSM26_017	AN6432	An09g01260
AUSM27_001	AN7070		AO090701000529
AUSM27_002		An11g07330
AUSM27_003
AUSM27_004
AUSM27_005
AUSM27_006
AUSM27_007
AUSM27_008
AUSM27_009
AUSM27_010
AUSM27_011
AUSM27_012
AUSM27_013	AN7071
AUSM27_014
AUSM27_015
AUSM27_016
AUSM27_017
AUSM27_018
AUSM27_019			AO090010000036
AUSM28_001
AUSM28_002
AUSM28_003			AO090120000023
AUSM28_004		An02g05080
AUSM28_005
AUSM28_006			AO090026000578
AUSM28_007
AUSM28_008
AUSM28_009
AUSM28_010
AUSM28_011
AUSM28_012
AUSM28_013
AUSM28_014		An16g06770	AO090003001541 AO090020000367
AUSM28_015			AO090701000838
AUSM28_016
AUSM28_017
AUSM28_018
AUSM29_001
AUSM29_002
AUSM29_003
AUSM29_004
AUSM29_005
AUSM29_006
AUSM29_007
AUSM29_008		An10g00180
AUSM29_009	AN1035	An03g05210
AUSM29_010
AUSM29_011
AUSM29_012
AUSM29_013
AUSM29_014
AUSM29_015
AUSM29_016
AUSM29_017
AUSM29_018
AUSM29_019
AUSM29_020
AUSM29_021
AUSM29_022
AUSM29_023
AUSM29_024
AUSM29_025
AUSM29_026
AUSM29_027
AUSM29_028
AUSM30_001	AN9179		AO090102000464
AUSM30_002	AN9180
AUSM30_003	AN9181
AUSM30_004	AN11195
AUSM30_005	AN11190
AUSM30_006
AUSM30_007
AUSM30_008	AN9232
AUSM30_009
AUSM30_010
AUSM30_011
AUSM30_012		An09g01290
AUSM30_013
AUSM30_014
AUSM30_015
AUSM30_016
AUSM30_017
AUSM30_018
AUSM30_019		An15g07490
AUSM30_020
AUSM30_021
AUSM30_022
AUSM31_001		An04g10030 An11g03920 An15g04140 An14g01910 An03g05140 An15g02130 An02g00450	AO090005000687 AO090001000506 AO090038000086
AUSM31_002		An02g00440 An04g10020 An15g02140 An03g05130 An11g03930
AUSM31_003		An04g10000 An02g00420 An03g05120	AO090001000505
AUSM31_004
AUSM31_005			AO090102000336
AUSM31_006			AO090102000331
AUSM31_007
AUSM31_008
AUSM32_001	AN3225		AO090206000075
AUSM32_002	AN3226
AUSM32_003	AN3227 AN2033		AO090701000922
AUSM32_004	AN3228
AUSM32_005	AN3229
AUSM32_006	AN3230 AN2032	An03g01820	AO090701000831
AUSM32_007	AN3231
AUSM32_008	AN3232
AUSM32_009
AUSM32_010
AUSM32_011	AN3233		AO090038000090
AUSM32_012	AN3234 AN2039	An11g05840
AUSM32_013		An12g10080
AUSM32_014
AUSM33_001	AN8510		AO090038000097
AUSM33_002			AO090038000098
AUSM33_003		An16g01380
AUSM33_004
AUSM33_005
AUSM33_006
AUSM33_007
AUSM33_008
AUSM33_009
AUSM33_010
AUSM33_011
AUSM33_012
AUSM33_013
AUSM33_014
AUSM33_015
AUSM33_016
AUSM33_017
AUSM33_018
AUSM33_019
AUSM33_020
AUSM33_021
AUSM33_022
AUSM34_001			AO090005001555
AUSM34_002
AUSM34_003			AO090026000374 AO090005001554
AUSM34_004
AUSM34_005			AO090005001553
AUSM34_006		An13g01810
AUSM34_007		An13g01840
AUSM34_008			AO090005001550
AUSM34_009			AO090005001549
AUSM34_010			AO090005001548
AUSM34_011			AO090005001668
AUSM35_001	AN1242 AN2621 AN9243	An08g02310 An01g11770 An15g07910 An08g02300	AO090102000338 AO090102000465 AO090038000390
AUSM35_002	AN1243	An08g02290	AO090038000391
AUSM35_003	AN1244	An08g02280	AO090038000392
AUSM35_004	AN1245	An08g02270
AUSM35_005	AN1246	An08g02260	AO090038000395
AUSM35_006	AN1247	An08g02240	AO090038000396
AUSM35_007	AN1248	An08g02230	AO090038000397
AUSM35_008	AN1249	An08g02220	AO090038000398
AUSM35_009		An08g02210	AO090038000399
AUSM36_001
AUSM36_002	AN9225	An10g00150
AUSM36_003		An12g02840 An16g06720	AO090103000223 AO090026000585 AO090038000149
AUSM36_004		An12g02710
AUSM36_005
AUSM36_006
AUSM36_007
AUSM36_008
AUSM36_009
AUSM36_010
AUSM36_011
AUSM36_012
AUSM36_013
AUSM37_001
AUSM37_002
AUSM37_003
AUSM37_004
AUSM37_005
AUSM37_006			AO090103000175
AUSM37_007
AUSM37_008			AO090102000457
AUSM37_009	AN8105	An04g04380 An03g05680 An16g00600 An04g01150	AO090003000945 AO090003001545 AO090038000550 AO090010000498
AUSM37_010
AUSM37_011
AUSM38_001
AUSM38_002
AUSM38_003		An15g07140 An13g01800
AUSM38_004
AUSM38_005		An16g01460 An11g04970
AUSM38_006
AUSM38_007
AUSM38_008
AUSM38_009
AUSM38_010
AUSM38_011		An02g00490 An01g12010
AUSM38_012	AN7084		AO090011000015
AUSM38_013			AO090026000576 AO090026000582
AUSM38_014
AUSM38_015		An03g00580	AO090026000584 AO090026000579
AUSM38_016	AN7083
AUSM38_017
AUSM38_018
AUSM38_019
AUSM38_020
AUSM38_021
AUSM38_022
AUSM39_001	AN7822
AUSM39_002	AN7809
AUSM39_003	AN7810
AUSM39_004	AN10889		AO090026000025
AUSM39_005	AN7811		AO090026000024
AUSM39_006	AN7812		AO090026000028
AUSM39_007	AN11017		AO090026000010 AO090026000023
AUSM39_008	AN11013		AO090026000022
AUSM39_009	AN7814		AO090026000013
AUSM39_010	AN7815		AO090026000012
AUSM39_011	AN7816		AO090026000017
AUSM39_012	AN11021
AUSM39_013	AN7817		AO090026000016
AUSM39_014	AN7818	An03g05460 An08g03780	AO090026000575 AO090009000128 AO090026000021 AO090011000411 AO090001000028
AUSM39_015	AN7819		AO090026000015
AUSM39_016	AN7820		AO090026000014
AUSM39_017	AN7821		AO090026000011
AUSM39_018	AN7823
AUSM39_019	AN7824		AO090026000029
AUSM39_020	AN7825		AO090026000009
AUSM39_021	AN7808		AO090026000020
AUSM39_022
AUSM39_023	AN10038 AN7807
AUSM39_024	AN7806		AO090026000019
AUSM39_025	AN7805		AO090026000018
AUSM39_026	AN7804
AUSM40_001		An09g00620	AO090011000004 AO090001000051
AUSM40_002
AUSM40_003
AUSM40_004
AUSM40_005
AUSM40_006	AN12376
AUSM40_007
AUSM40_008			AO090138000179 AO090701000817
AUSM40_009
AUSM40_010
AUSM40_011
AUSM40_012
AUSM40_013	AN1036 AN1784 AN3273 AN6791	An13g02960 An10g00140 An04g04340 An09g01930 An11g09720 An15g07920 An11g05960	AO090206000074 AO090020000186 AO090701000826 AO090102000166 AO090009000052 AO090113000209
AUSM40_014	AN7881	An09g02000 An10g00660 An05g01120	AO090011000045
AUSM40_015
AUSM40_016
AUSM40_017	AN10887
AUSM40_018
AUSM40_019
AUSM40_020
AUSM40_021		An02g03380
AUSM40_022
AUSM40_023
AUSM40_024
AUSM40_025
AUSM41_001	AN3612	An11g05570 An08g03790 An01g06930	AO090010000402
AUSM41_002	AN3611
AUSM41_003	AN10430 AN10447	An12g07070 An13g02430	AO090026000001 AO090009000078
AUSM41_004	AN3609
AUSM41_005	AN3608
AUSM42_001
AUSM42_002		An11g04290
AUSM42_003
AUSM42_004
AUSM42_005	AN6445	An18g00530
AUSM42_006
AUSM42_007	AN8383	An09g02100
AUSM43_001
AUSM43_002
AUSM43_003
AUSM43_004
AUSM43_005
AUSM43_006
AUSM43_007	AN2064	An12g10090 An13g02460	AO090011000328 AO090010000349 AO090012001034 AO090005000952 AO090010000426
AUSM44_001	AN8520
AUSM44_002
AUSM44_003
AUSM44_004
AUSM44_005
AUSM44_006
AUSM44_007
AUSM44_008	AN7919	An09g00430
AUSM44_009	AN7918	An09g00420
AUSM44_010	AN7917
AUSM44_011	AN7916
AUSM44_012
AUSM44_013	AN7909
AUSM44_014
AUSM44_015
AUSM44_016		An13g02980
AUSM44_017
AUSM44_018		An11g05940
AUSM44_019
AUSM44_020
AUSM44_021
AUSM45_001
AUSM45_002
AUSM45_003
AUSM45_004
AUSM45_005
AUSM45_006
AUSM45_007			AO090010000041
AUSM45_008
AUSM45_009
AUSM45_010
AUSM45_011	AN0526		AO090001000397 AO090001000398
AUSM45_012
AUSM45_013			AO090010000408
AUSM45_014
AUSM45_015
AUSM45_016	AN6449		AO090011000410
AUSM45_017	AN10388	An09g01830 An09g01920
AUSM45_018	AN6448		AO090009000131
AUSM46_001	AN8905 AN8906	An03g06440 An03g06460
AUSM46_002	AN8907	An03g06410
AUSM46_003	AN12240
AUSM46_004	AN8908
AUSM46_005
AUSM46_006	AN8909
AUSM46_007	AN8399		AO090005000799
AUSM46_008
AUSM46_009
AUSM46_010
AUSM46_011		An09g00480
AUSM46_012
AUSM46_013
AUSM46_014
AUSM46_015
AUSM46_016		An08g09230	AO090026000004
AUSM46_017
AUSM46_018
AUSM46_019
AUSM46_020
AUSM46_021	AN8913
AUSM46_022
AUSM46_023
AUSM46_024
AUSM46_025
AUSM46_026	AN8910
AUSM47_001	AN2549 AN3490
AUSM47_002	AN2548
AUSM47_003	AN3282 AN2547
AUSM47_004
AUSM47_005	AN11820 AN3495 AN9226 AN2545 AN3496 AN7884	An05g01060 An09g01690 An04g06260 An15g07530 An11g00050 An03g06010 An03g00650	AO090103000355 AO090005000993 AO090001000009 AO090038000543 AO090001000262 AO090113000200
AUSM47_006	AN12472
AUSM47_007		An16g00630
AUSM47_008	AN3484
AUSM47_009
AUSM47_010
AUSM47_011
AUSM48_001	AN0016
AUSM48_002	AN7879 AN0015	An05g01110	AO090701000911 AO090011000037
AUSM48_003
AUSM48_004
AUSM48_005
AUSM48_006
AUSM48_007
AUSM49_001	AN0599		AO090023000523
AUSM49_002	AN0600	An06g01260	AO090023000524
AUSM49_003	AN0602		AO090023000525 AO090124000048
AUSM49_004	AN0605 AN0604	An06g01270	AO090023000527 AO090023000526
AUSM49_005	AN0607	An13g03040 An06g01300	AO090023000528
AUSM50_001	AN6002
AUSM50_002	AN6001	An11g07320
AUSM50_003	AN6000	An11g07310	AO090701000530
AUSM51_001		An02g00580
AUSM51_002
AUSM51_003
AUSM51_004
AUSM51_005
AUSM51_006	AN8138
AUSM52_001	AN6238		AO090103000165
AUSM52_002	AN6237	An03g03620	AO090103000166
AUSM52_003	AN6236	An02g05070 An03g03520	AO090026000378 AO090120000024 AO090103000167
*Homologs were collected by BLASTP tool with the cutoff E-value 1e-3, Identity 50% and query coverage 50%.
