# Supplementary material for: A Genomics Based Discovery of Secondary Metabolite Biosynthetic Gene Clusters in Aspergillus ustus
Source: PLoS One. 2015 Feb 23;10(2):e0116089. doi: 10.1371/journal.pone.0116089 (PMC4338041; doi:10.1371/journal.pone.0116089)
Supplement: S4 Table — (XLSX) [file pone.0116089.s004.xlsx]

## Sheet: Sheet1
Genes in		Identity	Description
Aspergillus ustus	Penicillium aethiopicum*
AUSM27_001	ADI24932	62	VrtG, beta-lactamase-like protein
AUSM27_002	ADI24934	65	VrtH, FAD-dependent oxidoreductase
AUSM27_011	ADI24936	65	VrtJ, PLP-dependent protein
AUSM27_012	ADI24935	61	VrtI, Fe(II)-dependent oxygenase
AUSM27_013	ADI24926	64	VrtA, polyketide synthase
AUSM27_014	ADI24927	59	VrtB, acetoacetyl-CoA synthetase-like protein
AUSM27_015	ADI24928	63	VrtC, aromatic prenyltransferase
AUSM27_016	ADI24929	56	VrtD, trans-isoprenyl diphosphate synthase
AUSM27_018	ADI24937	70	VrtK, cytochrome P450
AUSM27_019	ADI24938	76	VrtL, MFS transporter
Genes in		Identity	Description
Aspergillus ustus	Trichoderma virens
AUSM29_004	EHK18426	59	hypothetical protein
AUSM29_005	EHK18427	53	short-chain dehydrogenase
AUSM29_006	EHK18430	56	hypothetical protein
AUSM29_007	EHK18432	56	hypothetical protein
AUSM29_008	EHK18431	60	hypothetical protein
AUSM29_009	EHK18433	56	hypothetical protein
AUSM29_010	EHK18434	67	hypothetical protein
AUSM29_011	EHK18435	67	hypothetical protein
AUSM29_012	EHK18436	76	hypothetical protein
AUSM29_013	EHK18437	54	short-chain dehydrogenase
AUSM29_014	EHK18438	61	polyketide synthase
AUSM29_015	EHK18423	62	hypothetical protein
Genes in		Identity	Description
Aspergillus ustus	Talaromyces marneffei
AUSM44_013	EEA25563	74	polyketide synthase
AUSM44_014	EEA25564	80	ABC transporter
AUSM44_015	EEA25565	79	UDP-glucosyl transferase family protein
AUSM44_016	EEA25566	75	hypothetical protein
AUSM44_017	EEA25567	74	hypothetical protein
AUSM44_018	EEA25568	79	polyketide synthase
Genes in		Identity	Description
Aspergillus ustus	Talaromyces marneffei
AUSM45_009	EEA25168	80	NRPS-like enzyme
AUSM45_010	EEA25169	75	NAD dependent dehydratase
AUSM45_011	EEA25170	76	oxidoreductase
AUSM45_012	EEA25171	77	MFS transporter
AUSM45_013	EEA25172	88	O-methyltransferase
AUSM45_014	EEA25177	79	hypothetical protein
AUSM45_015	EEA25176	55	DNA-binding protein
AUSM45_016	EEA25175	87	benzoate 4-monooxygenase cytochrome P450
AUSM45_017	EEA25174	76	FAD-dependent oxidase
AUSM45_018	EEA25173	82	polyketide synthase
* Homologs were collected by BLASTP tool with the cutoff E-value 1e-3, identity 50% and query coverage 50%.
